# Supplementary material for: A comprehensive annotation dataset of intact LTR retrotransposons of 300 plant genomes
Source: Sci Data. 2021 Jul 15;8:174. doi: 10.1038/s41597-021-00968-x (PMC8282616; doi:10.1038/s41597-021-00968-x)
Supplement: Supplementary file 1 — Supplementary Table 1 [file 41597_2021_968_MOESM1_ESM.xlsx]

## Sheet: Sheet1
Supplementary Table 1 Genomic datasets. This tab-separated table contains information of plant genomes used in this study.
Order	Family	Species	Link	Data sources	Cite
Fagales	Juglandaceae	Juglans nigra	http://dx.doi.org/10.1534/g3.118.200030	https://www.ncbi.nlm.nih.gov/genome/61588	{Stevens, 2018 #462}
Fagales	Juglandaceae	Juglans microcarpa	http://dx.doi.org/10.1534/g3.118.200030	https://www.ncbi.nlm.nih.gov/genome/69336	{Stevens, 2018 #462}
Fagales	Juglandaceae	Juglans hindsii	http://dx.doi.org/10.1534/g3.118.200030	https://www.ncbi.nlm.nih.gov/genome/61552	{Stevens, 2018 #462}
Fagales	Juglandaceae	Juglans sigillata	http://dx.doi.org/10.1534/g3.118.200030	https://www.ncbi.nlm.nih.gov/genome/46586	{Stevens, 2018 #462}
Fagales	Juglandaceae	Juglans regia	http://dx.doi.org/10.1111/tpj.13207	https://treegenesdb.org/FTP/Genomes/Jure/v1.4	{Martínez‐García, 2016 #402}
Fagales	Juglandaceae	Juglans cathayensis	http://dx.doi.org/10.1534/g3.118.200030	https://www.ncbi.nlm.nih.gov/genome/53211	{Stevens, 2018 #462}
Fagales	Juglandaceae	Pterocarya stenoptera	http://dx.doi.org/10.1534/g3.118.200030	https://www.ncbi.nlm.nih.gov/genome/69335	{Stevens, 2018 #462}
Fagales	Betulaceae	Ostrya rehderiana	http://dx.doi.org/10.1038/s41467-018-07913-4	https://github.com/yongzhiyang2012/Two iron wood genome analysis	{Yang, 2018 #906}
Fagales	Betulaceae	Ostrya chinensis	http://dx.doi.org/10.1038/s41467-018-07913-4	https://github.com/yongzhiyang2012/Two iron wood genome analysis	{Yang, 2018 #906}
Fagales	Betulaceae	Betula pendula	http://dx.doi.org/10.1038/ng.3862	https://www.ebi.ac.uk/ena/data/view/FXXK01	{Salojärvi, 2017 #441}
Fagales	Betulaceae	Alnus glutinosa	http://dx.doi.org/10.1126/science.aat1743	http://gigadb.org/dataset/101042	{Griesmann, 2018 #330}
Fagales	Casuarinaceae	Casuarina equisetifolia	https://doi.org/10.1111/tpj.14159	http://forestry.fafu.edu.cn/db/Casuarinaceae/download.php	{Ye, 2019 #907}
Fagales	Casuarinaceae	Casuarina glauca	http://dx.doi.org/10.1126/science.aat1743	http://gigadb.org/dataset/101051	{Griesmann, 2018 #330}
Fagales	Myricaceae	Morella rubra	http://dx.doi.org/10.1111/pbi.12985	https://www.ncbi.nlm.nih.gov/genome/?term=PRJNA398601	{Jia, 2018 #363}
Fagales	Fagaceae	Quercus suber	http://dx.doi.org/10.1038/sdata.2018.69	https://www.ncbi.nlm.nih.gov/genome/?term=PKMF00000000	{Ramos, 2018 #908}
Fagales	Fagaceae	Quercus lobata	http://dx.doi.org/10.1534/g3.116.030411	https://valleyoak.ucla.edu/genomicresources/	{Sork, 2016 #460}
Fagales	Fagaceae	Quercus robur	http://dx.doi.org/10.1038/s41477-018-0172-3	https://www.ebi.ac.uk/ena/data/view/PRJEB19898	{Plomion, 2018 #427}
Fagales	Fagaceae	Fagus sylvatica	http://dx.doi.org/10.1093/gigascience/giy063	http://gigadb.org/dataset/view/id/100461	{Mishra, 2018 #410}
Cucurbitales	Cucurbitaceae	Citrullus lanatus	http://dx.doi.org/10.1038/ng.2470	http://cucurbitgenomics.org/organism/1	{Guo, 2013 #333}
Cucurbitales	Cucurbitaceae	Lagenaria siceraria	http://dx.doi.org/10.1111/tpj.13722	https://www.ncbi.nlm.nih.gov/genome/?term=NHZF00000000	{Wu, 2017 #507}
Cucurbitales	Cucurbitaceae	Cucumis melo	http://dx.doi.org/10.1073/pnas.1205415109	http://melonomics.cragenomica.es/files/Genome/Melon genome v3.5 Garcia-Mas et al 2012/	{Garciamas, 2012 #327}
Cucurbitales	Cucurbitaceae	Cucumis sativus	http://dx.doi.org/10.1038/ng.475	https://phytozome.jgi.doe.gov/pz/portal.html#!info?alias=Org Csativus	{Huang, 2009 #356}
Cucurbitales	Cucurbitaceae	Cucurbita pepo	http://dx.doi.org/10.1111/pbi.12860	https://bioinf.comav.upv.es/downloads/zucchini/	{Montero-Pau,2018#1030}
Cucurbitales	Cucurbitaceae	Cucurbita moschata	http://dx.doi.org/10.1016/j.molp.2017.09.003	ftp://cucurbitgenomics.org/pub/cucurbit/genome/Cucurbita moschata/v1/	{Sun, 2017 #466}
Cucurbitales	Cucurbitaceae	Cucurbita maxima	http://dx.doi.org/10.1016/j.molp.2017.09.003	ftp://cucurbitgenomics.org/pub/cucurbit/genome/Cucurbita maxima/v1.1/	{Sun, 2017 #466}
Cucurbitales	Cucurbitaceae	Siraitia grosvenorii	http://dx.doi.org/10.1093/gigascience/giy067	http://gigadb.org/dataset/view/id/100452	{Xia, 2018 #510}
Cucurbitales	Cucurbitaceae	Momordica charantia	http://dx.doi.org/10.1093/dnares/dsw047	https://www.ncbi.nlm.nih.gov/Traces/wgs/BDCS01?display=contigs	{Urasaki, 2017 #475}
Cucurbitales	Datiscaceae	Datisca glomerata	http://dx.doi.org/10.1126/science.aat1743	https://www.ncbi.nlm.nih.gov/genome/12838	{Griesmann, 2018 #330}
Cucurbitales	Begoniaceae	Begonia fuchsioides	http://dx.doi.org/10.1126/science.aat1743	http://gigadb.org/dataset/101043	{Griesmann, 2018 #330}
Rosales	Rosaceae	Prunus persica	http://dx.doi.org/10.1038/ng.2586	https://phytozome.jgi.doe.gov/pz/portal.html#!info?alias=Org Ppersica	{The International Peach Genome, 2013 #983}
Rosales	Rosaceae	Prunus mume	http://dx.doi.org/10.1038/ncomms2290	https://www.ncbi.nlm.nih.gov/genome/?term=PRJNA171605	{Zhang, 2012 #895}
Rosales	Rosaceae	Prunus avium	http://dx.doi.org/10.1093/dnares/dsx020	ftp://ftp.kazusa.or.jp/pub/cherry/Prunus avium/	{Shirasawa, 2017 #453}
Rosales	Rosaceae	Prunus yedoensis	http://dx.doi.org/10.1186/s13059-018-1497-y	https://www.ncbi.nlm.nih.gov/genome/?term=PJQY00000000	{Baek, 2018 #896}
Rosales	Rosaceae	Pyrus communis	http://dx.doi.org/10.1371/journal.pone.0092644	https://www.rosaceae.org/species/pyrus/pyrus communis/genome v1.0	{Chagné, 2014 #294}
Rosales	Rosaceae	Pyrus bretschneideri	http://dx.doi.org/10.1101/gr.144311.112	http://peargenome.njau.edu.cn/	{Wu, 2013 #505}
Rosales	Rosaceae	Malus domestica	http://dx.doi.org/10.1038/ng.654	ftp://penguin.genomics.cn/pub/10.5524/100001 101000/100189/	{Velasco, 2010 #483}
Rosales	Rosaceae	Rosa chinensis	http://dx.doi.org/10.1038/s41477-018-0166-1	(https://www.rosaceae.org/species/rosa/chinensis/genome v1.0	{Hibrand Saint-Oyant, 2018 #897}
Rosales	Rosaceae	Rosa multiflora	http://dx.doi.org/10.1093/dnares/dsx042	https://www.ncbi.nlm.nih.gov/genome/?term=PRJDB4738	{Nakamura, 2017 #417}
Rosales	Rosaceae	Fragaria vesca	http://dx.doi.org/10.1038/ng.740	https://phytozome.jgi.doe.gov/pz/portal.html#!info?alias=Org Fvesca	{Shulaev, 2011 #454}
Rosales	Rosaceae	Potentilla micrantha	http://dx.doi.org/10.1093/gigascience/giy010	http://gigadb.org/dataset/100407	{Buti, 2018 #287}
Rosales	Rosaceae	Rubus occidentalis	http://dx.doi.org/10.1093/gigascience/giy094	http://gigadb.org/dataset/100465	{Wai, 2018 #898}
Rosales	Rosaceae	Dryas drummondii	http://dx.doi.org/10.1126/science.aat1743	http://gigadb.org/dataset/101047	{Griesmann, 2018 #330}
Rosales	Cannabaceae	Cannabis sativa	http://dx.doi.org/10.1186/gb-2011-12-10-r102	https://www.ncbi.nlm.nih.gov/genome/?term=AGQN00000000	{Bakel, 2011 #282}
Rosales	Cannabaceae	Humulus lupulus	http://dx.doi.org/10.1093/pcp/pcu169	https://www.ncbi.nlm.nih.gov/genome/?term=PRJDB3233	{Uemura, 2014 #901}
Rosales	Cannabaceae	Parasponia andersonii	http://dx.doi.org/10.1073/pnas.1721395115	https://www.ncbi.nlm.nih.gov/genome/?term=PRJNA272473	{van Velzen, 2018 #899}
Rosales	Cannabaceae	Trema orientalis	http://dx.doi.org/10.1073/pnas.1721395115	https://www.ncbi.nlm.nih.gov/genome/?term=PRJNA272482	{van Velzen, 2018 #899}
Rosales	Moraceae	Morus notabilis	http://dx.doi.org/10.1038/ncomms3445	https://www.ncbi.nlm.nih.gov/genome/?term=PRJNA202089%3B	{He, 2013 #341}
Rosales	Moraceae	Artocarpus camansi	http://dx.doi.org/10.3732/apps.1600017	https://northwestern.app.box.com/s/qtgitbrhfms28d98vuc0pfm7q77c8ugy	{Gardner, 2016 #900}
Rosales	Moraceae	Ficus carica	http://dx.doi.org/10.1038/srep41124	https://www.ncbi.nlm.nih.gov/genome/?term=Ficus%20carica	{Mori, 2017 #415}
Rosales	Urticaceae	Boehmeria nivea	http://dx.doi.org/10.1111/1755-0998.12766	https://www.ncbi.nlm.nih.gov/Traces/wgs/PHNS01?display=contigs	{Luan, 2018 #398}
Rosales	Rhamnaceae	Ziziphus jujuba	http://dx.doi.org/10.1038/ncomms6315	ftp://ftp.ncbi.nlm.nih.gov/genomes/all/GCF/000/826/755/GCF 000826755.1 ZizJuj 1.1/	{Liu, 2014 #390}
Rosales	Rhamnaceae	Ochetophila trinervis	http://dx.doi.org/10.1126/science.aat1743	http://gigadb.org/dataset/101048	{Griesmann, 2018 #330}
Fabales	Fabaceae	Vigna subterranea	https://doi.org/10.1093/gigascience/giy152	http://gigadb.org/dataset/101055	{Song, 2018 #892}
Fabales	Fabaceae	Vigna angularis	http://dx.doi.org/10.1038/srep08069	https://www.ncbi.nlm.nih.gov/genome/?term=JRFV00000000	{Yang, 2014 #524}
Fabales	Fabaceae	Vigna radiata*	http://dx.doi.org/10.1038/ncomms6443	https://legumeinfo.org/data/public/Vigna radiata/	{Kang, 2014 #979}
Fabales	Fabaceae	Phaseolus vulgaris	http://dx.doi.org/10.1038/ng.3008	https://www.ncbi.nlm.nih.gov/Traces/wgs/ANNZ01?display=contigs	{Schmutz, 2014 #448}
Fabales	Fabaceae	Lablab purpureus	https://doi.org/10.1093/gigascience/giy152	http://gigadb.org/dataset/101056	{Song, 2018 #892}
Fabales	Fabaceae	Glycine max	http://dx.doi.org/10.1038/nature08670	https://phytozome.jgi.doe.gov/pz/portal.html#!info?alias=Org Gmax	{Schmutz, 2010 #447}
Fabales	Fabaceae	Glycine soja	http://dx.doi.org/10.1038/nbt.2979	https://www.ncbi.nlm.nih.gov/bioproject/?term=PRJNA195632	{Xie,2019#1009}
Fabales	Fabaceae	Cajanus cajan	http://dx.doi.org/10.1038/nbt.2022	ftp://penguin.genomics.cn/pub/10.5524/100001 101000/100028/	{Varshney, 2011 #976}
Fabales	Fabaceae	Trifolium pratense	http://dx.doi.org/10.1038/srep17394	https://phytozome.jgi.doe.gov/pz/portal.html#!info?alias=Org Tpratense	{De Vega, 2015 #980}
Fabales	Fabaceae	Trifolium subterranum	http://dx.doi.org/10.1038/srep30358	ftp://ftp.kazusa.or.jp/pub/clover/Daliak/	{Hirakawa, 2016 #346}
Fabales	Fabaceae	Medicago truncatula	http://dx.doi.org/10.1038/nature10625	https://phytozome.jgi.doe.gov/pz/portal.html#!info?alias=Org Mtruncatula	{Young, 2011 #530}
Fabales	Fabaceae	Cicer arietinum	http://dx.doi.org/10.1038/nbt.2491	https://legumeinfo.org/data/public/Cicer arietinum/	{Varshney, 2013 #481}
Fabales	Fabaceae	Cicer reticulatum	http://dx.doi.org/10.1093/dnares/dsw042	https://www.ncbi.nlm.nih.gov/genome/?term=PRJNA263699	{Gupta, 2017 #335}
Fabales	Fabaceae	Glycyrrhiza uralensis	http://dx.doi.org/10.1111/tpj.13385	http://ngs-data-archive.psc.riken.jp/Gur-genome/download.pl	{Mochida, 2017 #411}
Fabales	Fabaceae	Lotus japonicus	http://dx.doi.org/10.1093/dnares/dsn008	https://www.ncbi.nlm.nih.gov/Traces/wgs/BABK02?display=contigs	{Sato, 2008 #444}
Fabales	Fabaceae	Arachis ipaensis	http://dx.doi.org/10.1038/ng.3517	https://www.peanutbase.org/files/genomes/Arachis ipaensis/	{Bertioli, 2016 #893}
Fabales	Fabaceae	Arachis monticola	http://dx.doi.org/10.1093/gigascience/giy066	http://gigadb.org/dataset/100453	{Li, 2018 #894}
Fabales	Fabaceae	Arachis duranensis	http://dx.doi.org/10.1038/ng.3517	https://peanutbase.org/data/public/Arachis duranensis/	{Bertioli, 2016 #893}
Fabales	Fabaceae	Nissolia schottii	http://dx.doi.org/10.1126/science.aat1743	http://gigadb.org/dataset/101050	{Griesmann, 2018 #330}
Fabales	Fabaceae	Ammopiptanthus nanus	http://dx.doi.org/10.1093/gigascience/giy074	http://gigadb.org/dataset/100466	{Gao, 2018 #325}
Fabales	Fabaceae	Lupinus angustifolius	http://dx.doi.org/10.1111/pbi.12615	http://www.lupinexpress.org/node/16	{Hane, 2017 #337}
Fabales	Fabaceae	Mimosa pudica	http://dx.doi.org/10.1126/science.aat1743	http://gigadb.org/dataset/101049	{Griesmann, 2018 #330}
Fabales	Fabaceae	Faidherbia albida	https://doi.org/10.1093/gigascience/giy152	http://gigadb.org/dataset/101054	{Song, 2018 #892}
Fabales	Fabaceae	Chamaecrista fasciculata	http://dx.doi.org/10.1126/science.aat1743	http://gigadb.org/dataset/101045	{Griesmann, 2018 #330}
Fabales	Fabaceae	Cercis canadensis	http://dx.doi.org/10.1126/science.aat1743	http://gigadb.org/dataset/101044	{Griesmann, 2018 #330}
Malpighiales	Salicaceae	Populus tremula	https://doi.org/10.1073/pnas.1801437115	ftp://plantgenie.org/Data/PopGenIE/Populus tremula/v1.1/	{Lin, 2018 #903}
Malpighiales	Salicaceae	Populus alba	http://dx.doi.org/10.1111/pbi.12989	ftp://download.big.ac.cn/gwh/Plants/Populus alba var. pyramidalis Populus alba var. pyramidalis v1 GWHAAEP00000000/	{Ma, 2018 #400}
Malpighiales	Salicaceae	Populus trichocarpa	http://dx.doi.org/10.1126/science.1128691	https://phytozome.jgi.doe.gov/pz/portal.html#!info?alias=Org Ptrichocarpa er	{Tuskan, 2006 #473}
Malpighiales	Salicaceae	Populus pruinosa	http://dx.doi.org/10.1093/gigascience/gix075	http://gigadb.org/dataset/view/id/100319/File page/6	{Yang, 2017 #525}
Malpighiales	Salicaceae	Populus tremuloide	https://doi.org/10.1073/pnas.1801437115	ftp://plantgenie.org/Data/PopGenIE/Populus tremuloides/v1.1/	{Lin, 2018 #903}
Malpighiales	Rhizophoraceae	Rhizophora apiculata	http://dx.doi.org/10.1093/nsr/nwx065	https://www.ncbi.nlm.nih.gov/genome/?term=PRJEB8423	{Xu, 2017 #516}
Malpighiales	Euphorbiaceae	Hevea brasiliensis	http://dx.doi.org/10.1186/1471-2164-14-75	ftp://ftp.ncbi.nih.gov/genomes/Hevea brasiliensis/	{Tang, 2016 #987}
Malpighiales	Euphorbiaceae	Manihot esculenta	http://dx.doi.org/10.1007/s12042-011-9088-z	https://phytozome.jgi.doe.gov/pz/portal.html#!info?alias=Org Mesculenta	{Prochnik, 2012 #428}
Malpighiales	Euphorbiaceae	Ricinus communis	http://dx.doi.org/10.1038/nbt.1674	https://phytozome.jgi.doe.gov/pz/portal.html#!info?alias=Org Rcommunis	{Chan, 2010 #296}
Malpighiales	Linaceae	Linum usitatissimum	http://dx.doi.org/10.1111/j.1365-313X.2012.05093.x	https://genome.jgi.doe.gov/portal/pages/dynamicOrganismDownload.jsf?organism=Phytozome	{Wang, 2012 #902}
Oxalidales	Cephalotaceae	Cephalotus follicularis	http://dx.doi.org/10.1038/s41559-016-0059	https://datadryad.org/resource/doi:10.5061/dryad.50tq3	{Fukushima, 2017 #323}
Brassicales	Brassicaceae	Brassica juncea	http://dx.doi.org/10.1038/ng.3657	https://www.ncbi.nlm.nih.gov/genome/?term=LFQT00000000	{Yang, 2016 #520}
Brassicales	Brassicaceae	Brassica rapa	http://dx.doi.org/10.1038/ng.919	https://phytozome.jgi.doe.gov/pz/portal.html#!info?alias=Org BrapaFPsc	{The Brassica rapa Genome Sequencing Project, 2011 #998}
Brassicales	Brassicaceae	Brassica napus	http://dx.doi.org/10.1111/tpj.13669	http://ocri-genomics.org/Brassia napus genome ZS11/	{Sun, 2017 #464}
Brassicales	Brassicaceae	Brassica oleracea	http://dx.doi.org/10.1038/ncomms4930	ftp://ftp.ensemblgenomes.org/pub/plants/release-36/gff3/brassica oleracea/	{Liu, 2014 #997}
Brassicales	Brassicaceae	Brassica nigra	http://dx.doi.org/10.1038/ng.3657	https://www.ncbi.nlm.nih.gov/genome/?term=LFLV00000000	{Yang, 2016 #520}
Brassicales	Brassicaceae	Raphanus sativus	http://dx.doi.org/10.1093/dnares/dsu014	ftp://ftp.kazusa.or.jp/pub/radish/	{Kitashiba, 2014 #378}
Brassicales	Brassicaceae	Raphanus raphanistrum	http://dx.doi.org/10.1105/tpc.114.124297	https://www.ncbi.nlm.nih.gov/genome/?term=PRJNA209513.	{Moghe, 2014 #412}
Brassicales	Brassicaceae	Sisymbrium irio	http://dx.doi.org/10.1038/ng.2684	http://mustang.biol.mcgill.ca:8885/download/S.irio/	{Haudry, 2013 #340}
Brassicales	Brassicaceae	Eutrema salsugineum	http://dx.doi.org/10.3389/fpls.2013.00046	https://phytozome.jgi.doe.gov	{Ruolin, 2013 #439}
Brassicales	Brassicaceae	Eutrema heterophyllum	http://dx.doi.org/10.1093/dnares/dsy003	https://www.ncbi.nlm.nih.gov/genome/?term=PKMM00000000	{Guo, 2018 #334}
Brassicales	Brassicaceae	Eutrema yunnanense	http://dx.doi.org/10.1093/dnares/dsy003	https://www.ncbi.nlm.nih.gov/genome/?term=PKML00000000	{Guo, 2018 #334}
Brassicales	Brassicaceae	Thlaspi arvense	http://dx.doi.org/10.1093/dnares/dsu045	https://www.ncbi.nlm.nih.gov/genome/?term=AZNP00000000	{Dorn, 2015 #316}
Brassicales	Brassicaceae	Arabis alpina	http://dx.doi.org/10.1038/nplants.2014.23	https://www.ncbi.nlm.nih.gov/genome/?term=JNGA00000000	{Willing, 2015 #503}
Brassicales	Brassicaceae	Capsella rubella	http://dx.doi.org/10.1038/ng.2669	https://phytozome.jgi.doe.gov/pz/portal.html#!info?alias=Org Crubella	{Slotte, 2013 #457}
Brassicales	Brassicaceae	Capsella bursa pastoris	http://dx.doi.org/10.1111/tpj.13563	https://www.ncbi.nlm.nih.gov/genome/?term=PRJNA352734	{Kasianov, 2017 #372}
Brassicales	Brassicaceae	Camelina sativa	http://dx.doi.org/10.1038/ncomms4706	https://www.ncbi.nlm.nih.gov/genome/?term=JFZQ00000000	{Kagale, 2014 #370}
Brassicales	Brassicaceae	Arabidopsis thaliana	http://dx.doi.org/10.1038/35048692	ftp://ftp.psb.ugent.be/pub/plaza/plaza public monocots 04/Genomes/	{Cheng, 2017 #995}
Brassicales	Brassicaceae	Arabidopsis lyrata	http://dx.doi.org/10.1038/ng.807	https://phytozome.jgi.doe.gov/pz/portal.html#!info?alias=Org Alyrata	{Hu, 2011 #354}
Brassicales	Brassicaceae	Barbarea vulgaris	http://dx.doi.org/10.1038/srep40728	http://185.45.23.197:5080/Barbarea data/	{Byrne, 2017 #289}
Brassicales	Brassicaceae	Leavenworthia alabamica	http://dx.doi.org/10.1038/ng.2684	http://mustang.biol.mcgill.ca:8885/download/L.alabamica/	{Haudry, 2013 #340}
Brassicales	Brassicaceae	Cardamine hirsuta	http://dx.doi.org/10.1038/nplants.2016.167	http://chi.mpipz.mpg.de/assembly.html	{Gan, 2016 #324}
Brassicales	Brassicaceae	Aethionema arabicum	http://dx.doi.org/10.1038/ng.2684	http://mustang.biol.mcgill.ca:8885/download/A.arabicum/	{Haudry, 2013 #340}
Brassicales	Cleomaceae	Tarenaya hassleriana	http://dx.doi.org/10.1105/tpc.113.113480	ftp://ftp.ncbi.nlm.nih.gov/genomes/all/GCF/000/463/585/GCF 000463585.1 ASM46358v1/	{Cheng, 2013 #302}
Brassicales	Moringaceae	Moringa oleifera	https://doi.org/10.1093/gigascience/giy152	http://gigadb.org/dataset/101058	{Song, 2018 #892}
Brassicales	Caricaceae	Carica papaya	http://dx.doi.org/10.1038/nature06856	https://phytozome.jgi.doe.gov/pz/portal.html#!info?alias=Org Cpapaya	{Ming, 2008 #407}
Malvales	Malvaceae	Gossypium hirsutum	http://dx.doi.org/10.1038/nbt.3208	https://www.ncbi.nlm.nih.gov/genome/?term=PRJNA259930	{Li, 2015 #383}
Malvales	Malvaceae	Gossypium barbadense	http://dx.doi.org/10.1038/srep14139	https://www.ncbi.nlm.nih.gov/genome/?term=PRJNA251673	{Liu, 2015 #394}
Malvales	Malvaceae	Gossypium raimondii	http://dx.doi.org/10.1038/ng.2371	https://phytozome.jgi.doe.gov/pz/portal.html#!info?alias=Org Graimondii	{Wang, 2012 #1001}
Malvales	Malvaceae	Bombax ceiba	http://dx.doi.org/10.1093/gigascience/giy051	http://gigadb.org/dataset/view/id/100445	{Gao, 2018 #326}
Malvales	Malvaceae	Durio zibethinus	http://dx.doi.org/10.1038/ng.3972	https://www.ncbi.nlm.nih.gov/genome/?term=PRJNA400310	{Teh, 2017 #470}
Malvales	Malvaceae	Corchorus capsularis	http://dx.doi.org/10.1038/nplants.2016.223	https://www.ncbi.nlm.nih.gov/genome/?term=AWWV00000000	{Islam, 2017 #359}
Malvales	Malvaceae	Corchorus olitorius	http://dx.doi.org/10.1038/nplants.2016.223	https://www.ncbi.nlm.nih.gov/genome/?term=AWUE00000000	{Islam, 2017 #359}
Malvales	Malvaceae	Theobroma cacao	http://dx.doi.org/10.1038/ng.736	ftp://ftp.ncbi.nlm.nih.gov/genomes/all/GCF/000/403/535/GCF 000403535.1 Theobroma cacao 20110822/	{Argout, 2010 #1002}
Malvales	Thymelaeaceae	Aquilaria agallocha	http://dx.doi.org/10.1186/1471-2164-15-578	https://www.ncbi.nlm.nih.gov/genome/?term=GCA 000696445.1	{Chen, 2014 #299}
Sapindales	Rutaceae	Citrus clementina	http://dx.doi.org/10.1038/nbt.2906	https://phytozome.jgi.doe.gov/pz/portal.html#!info?alias=Org Cclementina	{Wu, 2014 #504}
Sapindales	Rutaceae	Citrus reticulata	http://dx.doi.org/10.1016/j.molp.2018.06.001	http://citrus.hzau.edu.cn/orange/download/index.php	{Wang, 2018 #493}
Sapindales	Rutaceae	Citrus medica	http://dx.doi.org/10.1038/ng.3839	http://citrus.hzau.edu.cn/orange/download/index.php	{Wang, 2017 #498}
Sapindales	Rutaceae	Citrus sinensis	http://dx.doi.org/10.1038/ng.2472	http://citrus.hzau.edu.cn/orange/download/index.php	{Xu, 2013 #514}
Sapindales	Rutaceae	Citrus ichangensis	http://dx.doi.org/10.1038/ng.3839	http://citrus.hzau.edu.cn/orange/download/index.php	{Wang, 2017 #498}
Sapindales	Rutaceae	Citrus paradisi x P. trifoliata	http://dx.doi.org/10.1186/s12864-016-2779-y	https://www.ncbi.nlm.nih.gov/genome/?term=PRJNA224728	{Zhang, 2016 #541}
Sapindales	Rutaceae	Citrus grandis	http://dx.doi.org/10.1038/ng.3839	http://citrus.hzau.edu.cn/orange/download/index.php	{Wang, 2017 #498}
Sapindales	Rutaceae	Citrus unshiu	http://dx.doi.org/10.3389/fgene.2017.00180	http://www.citrusgenome.jp	{Shimizu, 2017 #452}
Sapindales	Rutaceae	Atalantia buxifolia	http://dx.doi.org/10.1038/ng.3839	http://citrus.hzau.edu.cn/orange/download/index.php	{Wang, 2017 #498}
Sapindales	Sapindaceae	Dimocarpus longan	http://dx.doi.org/10.1093/gigascience/gix023	http://gigadb.org/dataset/view/id/100276/File page/2	{Lin, 2017 #387}
Sapindales	Anacardiaceae	Sclerocarya birrea	https://doi.org/10.1093/gigascience/giy152	http://gigadb.org/dataset/101057	{Song, 2018 #892}
Myrtales	Lythraceae	Punica granatum	http://dx.doi.org/10.1111/pbi.12875	https://www.ncbi.nlm.nih.gov/genome/?term=PRJNA355913.	{Yuan, 2017 #532}
Myrtales	Myrtaceae	Eucalyptus grandis	http://dx.doi.org/10.1038/nature13308	https://phytozome.jgi.doe.gov/pz/portal.html#!info?alias=Org Egrandis	{Myburg, 2014 #416}
Vitales	Vitaceae	Vitis vinifera	http://dx.doi.org/10.1038/nature06148	https://phytozome.jgi.doe.gov/pz/portal.html#!info?alias=Org Vvinifera	{The French–Italian Public Consortium for Grapevine Genome, 2007 #972}
Saxifragales	Crassulaceae	Kalanchoe fedtschenkoi	http://dx.doi.org/10.1038/s41467-017-01491-7	https://www.ncbi.nlm.nih.gov/genome/?term=NQLW00000000	{Yang, 2017 #526}
Saxifragales	Crassulaceae	Rhodiola crenulata	http://dx.doi.org/10.1093/gigascience/gix033	http://gigadb.org/dataset/100301	{Fu,2017#322}
Solanales	Solanaceae	Solanum lycopersicum	http://dx.doi.org/10.1038/nature11119	http://solgenomics.net/organism/Solanum lycopersicum/genome	{The Tomato Genome, 2012 #969}
Solanales	Solanaceae	Solanum pimpinellifolium	https://doi.org/10.3389/fpls.2018.01402	https://www.ncbi.nlm.nih.gov/genome/?term=PRJNA390234	{Razali,2018#886}
Solanales	Solanaceae	Solanum melongena	http://dx.doi.org/10.1093/dnares/dsu027	ftp://ftp.kazusa.or.jp/pub/eggplant/	{Hirakawa,2014#348}
Solanales	Solanaceae	Solanum pennellii	http://dx.doi.org/10.1038/ng.3046	https://www.ebi.ac.uk/ena/data/view/PRJEB5809&portal=sequence release	{Bolger,2014#284}
Solanales	Solanaceae	Solanum tuberosum	http://dx.doi.org/10.1038/nature10158	https://phytozome.jgi.doe.gov/pz/portal.html#!info?alias=Org Stuberosum	{The Potato Genome Sequencing, 2011 #546}
Solanales	Solanaceae	Solanum chacoense	http://dx.doi.org/10.1111/tpj.13857	https://datadryad.org//resource/doi:10.5061/dryad.kc835	{Leisner,2018#382}
Solanales	Solanaceae	Jaltomata sinuosa	https://doi.org/10.1093/gbe/evy274	https://www.ncbi.nlm.nih.gov/genome/?term=PRJNA474403	{Wu,2019#888}
Solanales	Solanaceae	Capsicum annuum	http://dx.doi.org/10.1038/ng.2877	http://peppergenome.snu.ac.kr/download.php	{Kim, 2014 #376}
Solanales	Solanaceae	Capsicum baccatum	http://dx.doi.org/10.1186/s13059-017-1341-9	http://peppergenome.snu.ac.kr/download.php	{Kim,2017#375}
Solanales	Solanaceae	Nicotiana sylvestris	http://dx.doi.org/10.1186/gb-2013-14-6-r60	https://www.ncbi.nlm.nih.gov/genome/?term=PRJNA182500	{Sierro,2013#884}
Solanales	Solanaceae	Nicotiana tabacum	http://dx.doi.org/10.1038/ncomms4833	https://www.ncbi.nlm.nih.gov/genome/?term=AYMY00000000	{Sierro, 2014 #455}
Solanales	Solanaceae	Nicotiana obtusifolia	http://dx.doi.org/10.1073/pnas.1700073114	https://www.ncbi.nlm.nih.gov/genome/?term=PRJNA316794	{Xu,2017#515}
Solanales	Solanaceae	Nicotiana tomentosiformis	http://dx.doi.org/10.1186/gb-2013-14-6-r60	https://www.ncbi.nlm.nih.gov/genome/?term=PRJNA182501	{Sierro,2013#884}
Solanales	Solanaceae	Nicotiana benthamiana	http://dx.doi.org/10.1094/MPMI-06-12-0148-TA	ftp://ftp.solgenomics.net/benthamiana	{Bombarely,2012#286}
Solanales	Solanaceae	Nicotiana attenuata	http://dx.doi.org/10.1073/pnas.1700073114	https://www.ncbi.nlm.nih.gov/genome/?term=MJEQ00000000	{Xu,2017#515}
Solanales	Solanaceae	Petunia axillaris	http://dx.doi.org/10.1038/nplants.2016.74	ftp://ftp.solgenomics.net/genomes/Petunia axillaris/	{Bombarely,2016#285}
Solanales	Solanaceae	Petunia inflata	http://dx.doi.org/10.1038/nplants.2016.74	ftp://ftp.solgenomics.net/genomes/Petunia inflata/	{Bombarely,2016#285}
Solanales	Convolvulaceae	Ipomoea batatas	http://dx.doi.org/10.1038/s41477-017-0002-z	http://public-genomes-ngs.molgen.mpg.de/SweetPotato/DOWNLOADS/OLD DATA/	{Yang,2017#521}
Solanales	Convolvulaceae	Ipomoea trifida	http://dx.doi.org/10.1038/s41467-018-06983-8	https://datadryad.org/resource/doi:10.5061/dryad.b9m61cg	{Wu,2018#889}
Solanales	Convolvulaceae	Ipomoea nil	http://dx.doi.org/10.1038/ncomms13295	https://www.ncbi.nlm.nih.gov/Traces/wgs/BDFN01?display=contigs	{Hoshino,2016#352}
Solanales	Convolvulaceae	Ipomoea triloba	http://dx.doi.org/10.1038/s41467-018-06983-8	https://datadryad.org/resource/doi:10.5061/dryad.b9m61cg	{Wu,2018#889}
Solanales	Convolvulaceae	Cuscuta australis	http://dx.doi.org/10.1038/s41467-018-04721-8	http://groups.english.kib.cas.cn/epb/dgd/Download/201711/t20171101 386248.html	{Sun, 2018 #465}
Solanales	Convolvulaceae	Cuscuta campestris	http://dx.doi.org/10.1038/s41467-018-04344-z	http://plabipd.de/portal/cuscuta-campestris	{Vogel, 2018 #487}
Gentianales	Apocynaceae	Rhazya stricta	http://dx.doi.org/10.1038/srep33782	https://www.ncbi.nlm.nih.gov/genome/?term=MEJB00000000	{Sabir, 2016 #440}
Gentianales	Apocynaceae	Catharanthus roseus	http://dx.doi.org/10.1111/tpj.12827	https://datadryad.org/resource/doi:10.5061/dryad.08vv50n	{Kellner, 2015 #373}
Gentianales	Apocynaceae	Calotropis gigantea	http://dx.doi.org/10.1534/g3.117.300331	https://datadryad.org/resource/doi:10.5061/dryad.fk41r	{Hoopes, 2018 #858}
Gentianales	Gelsemiaceae	Gelsemium sempervirens	https://doi.org/10.1002/cbic.201800592	https://datadryad.org/resource/doi:10.5061/dryad.08vv50n?show=full	{Franke, 2019 #890}
Gentianales	Rubiaceae	Coffea canephora	http://dx.doi.org/10.1126/science.1255274	http://coffee-genome.org/download	{Denoeud, 2014 #313}
Scrophulariales	Lamiaceae	Salvia splendens	http://dx.doi.org/10.1093/gigascience/giy068	http://gigadb.org/dataset/view/id/100463/File page/2	{Dong,2018#315}
Scrophulariales	Lamiaceae	Salvia miltiorrhiza	http://dx.doi.org/10.1186/s13742-015-0104-3	http://gigadb.org/dataset/view/id/100164/File page/2	{Zhang,2015#535}
Scrophulariales	Lamiaceae	Mentha longifolia	http://dx.doi.org/10.1016/j.molp.2016.10.018	https://www.ncbi.nlm.nih.gov/genome/?term=PRJNA310613	{Vining,2017#486}
Scrophulariales	Lamiaceae	Tectona grandis	https://doi.org/10.1093/gigascience/giz005	http://gigadb.org/dataset/100550	{Zhao,2019#883}
Scrophulariales	Lamiaceae	Pogostemon cablin	http://dx.doi.org/10.1038/sdata.2018.274	https://www.ebi.ac.uk/ena/data/view/QKXD01	{He,2018#882}
Scrophulariales	Phrymaceae	Erythranthe guttata	https://doi.org/10.1073/pnas.1319032110	https://phytozome.jgi.doe.gov/pz/portal.html#!info?alias=Org Mguttatus	{Hellsten, 2013 #1011}
Scrophulariales	Lentibulariaceae	Genlisea aurea	http://dx.doi.org/10.1186/1471-2164-14-476	https://www.ncbi.nlm.nih.gov/genome/?term=PRJNA208769	{Leushkin, 2013 #875}
Scrophulariales	Lentibulariaceae	Utricularia gibba	http://dx.doi.org/10.1038/nature12132	https://genomevolution.org/CoGe/GenomeInfo.pl?gid=19456	{Ibarra-Laclette,2013#357}
Scrophulariales	Acanthaceae	Andrographis paniculata	https://doi.org/10.1111/tpj.14162	not available	{Sun, 2018 #879}
Scrophulariales	Pedaliaceae	Sesamum indicum	https://doi.org/10.1186/gb-2014-15-2-r39	https://www.ncbi.nlm.nih.gov/genome/?term=APMJ00000000	{Wang,2014#494}
Scrophulariales	Bignoniaceae	Handroanthus impetiginosus	http://dx.doi.org/10.1093/gigascience/gix125	http://gigadb.org/dataset/view/id/100379	{Da,2018#308}
Scrophulariales	Linderniaceae	Lindernia brevidens	https://doi.org/10.1105/tpc.18.00517	https://www.ncbi.nlm.nih.gov/genome/?term=PRJNA489464	{VanBuren,2018#880}
Scrophulariales	Gesneriaceae	Boea hygrometrica	http://dx.doi.org/10.1073/pnas.1505811112	https://www.ncbi.nlm.nih.gov/genome/?term=PRJNA182117	{Xiao,2015#511}
Scrophulariales	Oleaceae	Fraxinus excelsior	http://dx.doi.org/10.1038/nature20786	https://www.ebi.ac.uk/ena/data/view/PRJEB4958	{Sollars,2016#459}
Scrophulariales	Oleaceae	Olea europaea	http://dx.doi.org/10.1073/pnas.1708621114	https://www.ncbi.nlm.nih.gov/genome/?term=MSRW00000000	{Unver,2017#474}
Garryales	Eucommiaceae	Eucommia ulmoides	http://dx.doi.org/10.1016/j.molp.2017.11.014	https://www.ncbi.nlm.nih.gov/bioproject/?term=PRJNA357336	{Wuyun,2018#508}
Asterales	Asteraceae	Chrysanthemum nankingense	https://doi.org/10.1016/j.molp.2018.10.003	http://www.amwayabrc.com/download.htm	{Song, 2018 #891}
Asterales	Asteraceae	Artemisia annua	http://dx.doi.org/10.1016/j.molp.2018.03.015	https://www.ncbi.nlm.nih.gov/genome/?term=PKPP00000000	{Shen, 2018 #450}
Asterales	Asteraceae	Conyza canadensis	http://dx.doi.org/10.1104/pp.114.247668	https://www.ncbi.nlm.nih.gov/genome/?term=JSWR00000000.	{Peng, 2014 #424}
Asterales	Asteraceae	Erigeron breviscapus	http://dx.doi.org/10.1093/gigascience/gix028	http://gigadb.org/dataset/view/id/100290	{Yang, 2017 #522}
Asterales	Asteraceae	Helianthus annuus	http://dx.doi.org/10.1038/nature22380	https://www.ncbi.nlm.nih.gov/genome/?term=MNCJ00000000.	{Badouin,2017#281}
Asterales	Asteraceae	Lactuca sativa	http://dx.doi.org/10.1038/ncomms14953	https://www.ncbi.nlm.nih.gov/bioproject/?term=PRJNA173551	{Reyeschinwo,2017#438}
Asterales	Asteraceae	Taraxacum kok saghyz	http://dx.doi.org/10.1093/nsr/nwx101	http://bigd.big.ac.cn/gwh/Assembly/1/show	{Lin, 2018 #386}
Asterales	Asteraceae	Cynara cardunculus	http://dx.doi.org/10.1038/srep19427	https://www.ncbi.nlm.nih.gov/genome/?term=PRJNA238069	{Scaglione, 2016 #856}
Apiales	Araliaceae	Panax ginseng	http://dx.doi.org/10.1093/gigascience/gix093	http://ginsengdb.snu.ac.kr/data.php	{Kim,2018#374}
Apiales	Apiaceae	Daucus carota	http://dx.doi.org/10.1038/ng.3565	https://phytozome.jgi.doe.gov/pz/portal.html#!info?alias=Org Dcarota	{Iorizzo, 2016 #358}
Ericales	Ericaceae	Vaccinium macrocarpon	http://dx.doi.org/10.1186/1471-2229-14-165	https://www.ncbi.nlm.nih.gov/genome/?term=PRJNA245813	{Polashock,2014#780}
Ericales	Ericaceae	Vaccinium corymbosum	http://dx.doi.org/10.1186/s13742-015-0046-9	http://gigadb.org/dataset/view/id/100537	{Gupta,2015#336}
Ericales	Ericaceae	Rhododendron delavayi	http://dx.doi.org/10.1093/gigascience/gix076	http://gigadb.org/dataset/100331	{Yan,2017#874}
Ericales	Actinidiaceae	Actinidia chinensis	http://dx.doi.org/10.1038/ncomms3640	ftp://bioinfo.bti.cornell.edu/pub/kiwifruit	{Huang, 2011 #355}
Ericales	Primulaceae	Primula veris	http://dx.doi.org/10.1186/s13059-014-0567-z	https://www.ncbi.nlm.nih.gov/genome/?term=PRJNA238546	{Nowak,2015#420}
Ericales	Primulaceae	Primula vulgaris	http://dx.doi.org/10.1038/s41598-018-36304-4	https://opendata.earlham.ac.uk/opendata/data/primula/sci reports Cocker et al 2018/	{Cocker,2018#873}
Ericales	Theaceae	Camellia sinensis	http://dx.doi.org/10.1016/j.molp.2017.04.002	http://tpia.teaplant.org/download.html	{Wei,2018#501}
Cornales	Cornaceae	Camptotheca acuminata	http://dx.doi.org/10.1093/gigascience/gix065	https://datadryad.org/resource/doi:10.5061/dryad.nc8qr	{Zhao,2017#542}
Caryophyllales	Amaranthaceae	Spinacia oleracea	http://dx.doi.org/10.1038/ncomms15275	http://www.spinachbase.org/?q=download	{Xu, 2017 #513}
Caryophyllales	Amaranthaceae	Chenopodium quinoa	http://dx.doi.org/10.1038/nature21370	https://phytozome.jgi.doe.gov/pz/portal.html#!info?alias=Org Cquinoa er	{Jarvis, 2017 #966}
Caryophyllales	Amaranthaceae	Beta vulgaris	http://dx.doi.org/10.1038/nature12817	http://bvseq.molgen.mpg.de/Genome/Download/RefBeet-1.2/	{Dohm, 2014 #314}
Caryophyllales	Amaranthaceae	Amaranthus hypochondriacus	http://dx.doi.org/10.3835/plantgenome2015.07.0062	https://genomevolution.org/coge/SearchResults.pl?s=25775&p=genome	{Clouse,2016#303}
Caryophyllales	Caryophyllaceae	Dianthus caryophyllus	http://dx.doi.org/10.1093/dnares/dst053	http://carnation.kazusa.or.jp	{Yagi,2013#517}
Caryophyllales	Cactaceae	Carnegiea gigantea	http://dx.doi.org/10.1073/pnas.1706367114	https://www.ncbi.nlm.nih.gov/genome/?term=Carnegiea%20gigantea	{Copetti,2017#306}
Caryophyllales	Polygonaceae	Fagopyrum esculentum	http://dx.doi.org/10.1093/dnares/dsw012	http://buckwheat.kazusa.or.jp	{Yasuo,2016#529}
Caryophyllales	Polygonaceae	Fagopyrum tataricum	http://dx.doi.org/10.1016/j.molp.2017.08.013	http://www.mbkbase.org/Pinku1/	{Zhang,2017#538}
Caryophyllales	Droseraceae	Drosera capensis	http://dx.doi.org/10.1002/prot.25095	https://www.ncbi.nlm.nih.gov/genome/?term=PRJNA291419	{Butts,2016#288}
Santalales	Ximeniaceae	Malania oleifera	https://doi.org/10.1093/gigascience/giy164	http://gigadb.org/dataset/100549	{Xu, 2019 #1031}
Santalales	Santalaceae	Santalum album	http://dx.doi.org/10.1104/pp.17.01764	https://www.ncbi.nlm.nih.gov/genome/?term=Santalum%20album	{Mahesh,2018#401}
Proteales	Nelumbonaceae	Nelumbo nucifera	http://dx.doi.org/10.1186/gb-2013-14-5-r41	http://lotus-db.wbgcas.cn/	{Ming, 2013 #964}
Ranunculales	Papaveraceae	Macleaya cordata	http://dx.doi.org/10.1016/j.molp.2017.05.007	https://www.ncbi.nlm.nih.gov/genome/?term=MVGT00000000	{Liu,2017#393}
Ranunculales	Papaveraceae	Papaver somniferum	http://dx.doi.org/10.1126/science.aat4096	https://www.ncbi.nlm.nih.gov/genome/?term=Papaver%20somniferum	{Guo,2018#872}
Ranunculales	Papaveraceae	Eschscholzia californica	http://dx.doi.org/10.1093/pcp/pcx210	https://www.ncbi.nlm.nih.gov/genome/?term=Eschscholzia%20californica	{Hori,2018#351}
Ranunculales	Ranunculaceae	Aquilegia coerulea	https://doi.org/10.7554/eLife.36426.001	https://genome.jgi.doe.gov/portal/pages/dynamicOrganismDownload.jsf?organism=Acoerulea	{Filiault,2018#871}
Poales	Poaceae	Oryza barthii	http://dx.doi.org/10.1038/s41588-018-0040-0	https://www.ncbi.nlm.nih.gov/genome/?term=PRJNA30379	{Stein, 2018 #950}
Poales	Poaceae	Oryza glaberrima	http://dx.doi.org/10.1038/ng.3044	http://ensembl.gramene.org/Oryza glaberrima/Info/Index	{Wang, 2014 #495}
Poales	Poaceae	Oryza rufipogon	http://dx.doi.org/10.1038/s41588-018-0040-0	https://www.ncbi.nlm.nih.gov/genome/?term=PRJEB4137	{Stein, 2018 #950}
Poales	Poaceae	Oryza sativa	https://doi.org/10.1016/j.molp.2018.11.005	https://www.ncbi.nlm.nih.gov/search/all/?term=PKRX00000000	{Zhang, 2018 #63}
Poales	Poaceae	Oryza punctata	http://dx.doi.org/10.1038/s41588-018-0040-0	https://www.ncbi.nlm.nih.gov/genome/?term=PRJNA13770	{Stein, 2018 #950}
Poales	Poaceae	Oryza sativa ssp. Indica	http://dx.doi.org/10.1126/science.1068037	http://www.mbkbase.org/R498/	{Yu, 2002 #949}
Poales	Poaceae	Oryza nivara	http://dx.doi.org/10.1038/s41588-018-0040-0	https://www.ncbi.nlm.nih.gov/genome/?term=PRJNA48107	{Stein, 2018 #950}
Poales	Poaceae	Oryza granulata	http://dx.doi.org/10.1038/s42003-018-0089-4	ftp://download.big.ac.cn/gwh/Plants/Oryza granulata Oryza granulata, whole genome sequencing GWHAAEL00000000/	{Wu, 2018 #951}
Poales	Poaceae	Oryza meridionalis	http://dx.doi.org/10.1038/s41588-018-0040-0	https://www.ncbi.nlm.nih.gov/genome/?term=PRJNA48433	{Stein, 2018 #950}
Poales	Poaceae	Oryza glumaepatula	http://dx.doi.org/10.1038/s41588-018-0040-0	https://www.ncbi.nlm.nih.gov/genome/?term=PRJNA48429	{Stein, 2018 #950}
Poales	Poaceae	Oryza brachyantha	http://dx.doi.org/10.1038/ncomms2596	http://plants.ensembl.org/Oryza brachyantha/Info/Index	{Chen,2013#861}
Poales	Poaceae	Leersia perrieri	http://dx.doi.org/10.1038/s41588-018-0040-0	https://www.ncbi.nlm.nih.gov/genome/?term=PRJNA163065	{Stein, 2018 #950}
Poales	Poaceae	Zizania latifolia	http://dx.doi.org/10.1111/tpj.12912	https://www.ncbi.nlm.nih.gov/genome/?term=ASSH00000000	{Guo,2015#331}
Poales	Poaceae	Triticum turgidum	http://dx.doi.org/10.1126/science.aan0032	https://www.ncbi.nlm.nih.gov/genome/?term=LSYQ00000000	{Avni,2017#280}
Poales	Poaceae	Triticum aestivum	https://science.sciencemag.org/content/361/6403/eaar7191	http://plants.ensembl.org/Triticum aestivum/Info/Index	{Appels, 2018 #1033}
Poales	Poaceae	Triticum urartu	http://dx.doi.org/10.1038/s41586-018-0108-0	https://www.ncbi.nlm.nih.gov/genome/?term=PRJNA337888	{Ling, 2018 #954}
Poales	Poaceae	Aegilops tauschii	http://dx.doi.org/10.1038/s41477-017-0067-8	https://www.ncbi.nlm.nih.gov/genome/?term=AOCO00000000	{Zhao, 2017 #543}
Poales	Poaceae	Secale cereale	http://dx.doi.org/10.1111/tpj.13436	https://www.ncbi.nlm.nih.gov/genome/?term=PRJEB6214	{Bauer, 2017 #283}
Poales	Poaceae	Hordeum vulgare	http://dx.doi.org/10.1038/nature11543	ftp://ftp.ensemblgenomes.org/pub/plants/release-35/	{Mayer, 2012 #548}
Poales	Poaceae	Lolium perenne	http://dx.doi.org/10.1111/tpj.13037	http://185.45.23.197:5080/ryegrassgenome	{Byrne,2016#290}
Poales	Poaceae	Brachypodium distachyon	http://dx.doi.org/10.1038/nature08747	https://phytozome.jgi.doe.gov/pz/portal.html#!info?alias=Org Bdistachyon	{Vogel, 2010 #488}
Poales	Poaceae	Phyllostachys edulis	http://dx.doi.org/10.1038/ng.2569	http://www.ncgr.ac.cn/bamboo	{Peng, 2013 #425}
Poales	Poaceae	Saccharum spontaneum	http://dx.doi.org/10.1038/s41588-018-0237-2	https://www.ncbi.nlm.nih.gov/genome/?term=QVOL00000000	{Zhang,2018#862}
Poales	Poaceae	Saccharum spp. R570	http://dx.doi.org/10.1038/s41467-018-05051-5	http://sugarcane-genome.cirad.fr	{Garsmeur,2018#860}
Poales	Poaceae	Sorghum bicolor	http://dx.doi.org/10.1038/s41467-018-07271-1	https://phytozome.jgi.doe.gov/pz/portal.html#!info?alias=Org Sbicolor	{Deschamps,2018#859}
Poales	Poaceae	Zea mays	http://dx.doi.org/10.1126/science.1178534	ftp://ftp.ensemblgenomes.org/pub/plants/release-36/	{Schnable, 2009 #449}
Poales	Poaceae	Dichanthelium oligosanthes	http://dx.doi.org/10.1186/s13059-016-1080-3	https://www.ncbi.nlm.nih.gov/genome/?term=LWDX00000000	{Studer, 2016 #463}
Poales	Poaceae	Echinochloa crus galli	http://dx.doi.org/10.1038/s41467-017-01067-5	http://ibi.zju.edu.cn/RiceWeedomes/Echinochloa/	{Guo, 2017 #332}
Poales	Poaceae	Setaria italica	http://dx.doi.org/10.1038/nbt.2195	https://phytozome.jgi.doe.gov/pz/portal.html#!bulk?org=Org Sitalica	{Zhang,2012#534}
Poales	Poaceae	Cenchrus americanus	http://dx.doi.org/10.1038/nbt.3943	https://www.ncbi.nlm.nih.gov/genome/?term=PRJNA294988	{Varshney,2017#480}
Poales	Poaceae	Zoysia matrella	http://dx.doi.org/10.1093/dnares/dsw006	ftp://ftp.kazusa.or.jp/pub/zoysia/	{Hidenori,2016#344}
Poales	Poaceae	Zoysia japonica	http://dx.doi.org/10.1093/dnares/dsw006	ftp://ftp.kazusa.or.jp/pub/zoysia/	{Hidenori,2016#344}
Poales	Poaceae	Zoysia pacifica	http://dx.doi.org/10.1093/dnares/dsw006	ftp://ftp.kazusa.or.jp/pub/zoysia/	{Hidenori,2016#344}
Poales	Poaceae	Oropetium thomaeum	http://dx.doi.org/10.1038/nature15714	https://phytozome.jgi.doe.gov/pz/portal.html#!info?alias=Org Othomaeum	{VanBuren, 2015 #955}
Poales	Poaceae	Eleusine coracana	http://dx.doi.org/10.1186/s12864-017-3850-z	https://www.ncbi.nlm.nih.gov/genome/?term=LXGH00000000	{Hittalmani, 2017 #349}
Poales	Poaceae	Eragrostis tef	http://dx.doi.org/10.1186/1471-2164-15-581	https://genomevolution.org/CoGe/GenomeInfo.pl?gid=22790	{Cannarozzi,2014#292}
Poales	Bromeliaceae	Ananas comosus	http://dx.doi.org/10.1038/ng.3435	https://phytozome.jgi.doe.gov/pz/portal.html#!info?alias=Org Acomosus	{Ming,2015#409}
Arecales	Arecaceae	Cocos nucifera	http://dx.doi.org/10.1093/gigascience/gix095	http://gigadb.org/dataset/100347	{Xiao, 2017 #512}
Arecales	Arecaceae	Elaeis guineensis	http://dx.doi.org/10.1038/nature12309	https://www.ncbi.nlm.nih.gov/genome/2669	{Singh, 2013 #456}
Arecales	Arecaceae	Phoenix dactylifera	http://dx.doi.org/10.1038/nbt.1860	https://www.ncbi.nlm.nih.gov/genome/?term=PRJNA83433	{Al-Mssallem,2013#277}
Arecales	Arecaceae	Daemonorops jenkinsiana	http://dx.doi.org/10.1093/gigascience/giy097	http://gigadb.org/dataset/view/id/101053	{Zhao,2018#867}
Arecales	Arecaceae	Calamus simplicifolius	http://dx.doi.org/10.1126/science.aat1743	http://gigadb.org/dataset/101052	{Griesmann, 2018 #330}
Zingiberales	Musaceae	Musa itinerans	http://dx.doi.org/10.1038/srep31586	ftp://ftp.ncbi.nlm.nih.gov/genomes/all/GCA/001/649/415/GCA 001649415.1 ASM164941v1/GCA 001649415.1 ASM164941v1 genomic.fna.gz	{Wei,2016#502}
Zingiberales	Musaceae	Musa balbisiana	http://dx.doi.org/10.1186/1471-2164-14-683	https://banana-genome-hub.southgreen.fr/download	{Davey,2013#312}
Zingiberales	Musaceae	Musa acuminata	http://dx.doi.org/10.1038/nature11241	http://banana-genome.cirad.fr/	{D’Hont, 2012 #307}
Zingiberales	Musaceae	Musa schizocarpa	http://dx.doi.org/10.1038/s41477-018-0289-4	http://www.genoscope.cns.fr/externe/plants/chromosomes.html	{Belser,2018#868}
Asparagales	Orchidaceae	Phalaenopsis equestris	http://dx.doi.org/10.1038/ng.3149	ftp://ftp.genomics.org.cn/pub/Orchid Phalaenopsis equestris	{Cai, 2014 #556}
Asparagales	Orchidaceae	Phalaenopsis aphrodite	http://dx.doi.org/10.1111/pbi.12936	https://www.ncbi.nlm.nih.gov/genome/?term=PRJNA383284	{Belser,2018#868}
Asparagales	Orchidaceae	Dendrobium catenatum	http://dx.doi.org/10.1038/srep19029	ftp://ftp.ncbi.nlm.nih.gov/genomes/all/GCF/001/605/985/GCF 001605985.1 ASM160598v1/GCF 001605985.1 ASM160598v1 genomic.fna.gz	{Zhang,2016#537}
Asparagales	Orchidaceae	Apostasia shenzhenica	http://dx.doi.org/10.1038/nature23897	https://www.ncbi.nlm.nih.gov/genome/?term=PRJNA310678	{Zhang,2017#536}
Asparagales	Orchidaceae	Gastrodia elata	http://dx.doi.org/10.1038/s41467-018-03423-5	https://www.ncbi.nlm.nih.gov/genome/?term=PVEL00000000	{Yuan,2018#531}
Asparagales	Asparagaceae	Asparagus officinalis	http://dx.doi.org/10.1038/s41467-017-01064-8	https://www.ncbi.nlm.nih.gov/genome/?term=PRJNA317340	{Harkess,2017#338}
Dioscoreales	Dioscoreaceae	Dioscorea rotundata	http://dx.doi.org/10.1186/s12915-017-0419-x	https://www.ncbi.nlm.nih.gov/genome/?term=PRJDB3383	{Tamiru,2017#469}
Liliales	Velloziaceae	Xerophyta viscosa	http://dx.doi.org/10.1038/nplants.2017.38	https://www.ncbi.nlm.nih.gov/genome/?term=PRJNA291133	{Costa,2017#870}
Alismatales	Zosteraceae	Zostera marina	http://dx.doi.org/10.1038/nature16548	https://phytozome.jgi.doe.gov/pz/portal.html#!info?alias=Org Zmarina	{Olsen, 2016 #961}
Alismatales	Zosteraceae	Zostera muelleri	http://dx.doi.org/10.1104/pp.16.00868	http://appliedbioinformatics.com.au/index.php/Seagrass Zmu Genome	{Lee, 2016 #381}
Alismatales	Araceae	Lemna minor	http://dx.doi.org/10.1186/s13068-015-0381-1	https://genomevolution.org/coge/SearchResults.pl?s=27408&p=genome	{Van Hoeck, 2015 #948}
Alismatales	Araceae	Spirodela polyrhiza	http://dx.doi.org/10.1038/ncomms4311	https://phytozome.jgi.doe.gov/pz/portal.html#!info?alias=Org Spolyrhiza	{Wang, 2014 #497}
Laurales	Lauraceae	Cinnamomum kanehirae	http://dx.doi.org/10.1038/s41477-018-0337-0	https://www.ncbi.nlm.nih.gov/genome/?term=GCA 003546025.1	{Chaw, 2019 #960}
Magnoliales	Magnoliaceae	Liriodendron chinense	http://dx.doi.org/10.1038/s41477-018-0323-6	https://www.ncbi.nlm.nih.gov/genome/?term=PRJNA418360	{Chen, 2019 #958}
Amborellales	Amborellaceae	Amborella trichopoda	http://dx.doi.org/10.1126/science.1241089	https://phytozome.jgi.doe.gov/pz/portal.html#!info?alias=Org Atrichopoda	{Project, 2013 #429}
Pinales	Pinaceae	Picea glauca	https://doi.org/10.1093/bioinformatics/btt178	https://treegenesdb.org/FTP/Genomes/Pagl/v1.0/genome/	{Birol, 2013 #1018}
Pinales	Pinaceae	Picea abies	https://doi.org/10.1038/nature12211	https://treegenesdb.org/FTP/Genomes/Paab/v1.0b/genome/	{Nystedt, 2013 #1019}
Pinales	Pinaceae	Pinus lambertiana	https://doi.org/10.1534/genetics.116.193227	https://treegenesdb.org/FTP/Genomes/Pila/v1.0/genome/	{Stevens, 2016 #1017}
Pinales	Pinaceae	Pinus taeda	https://doi.org/10.1093/gigascience/giw016	https://treegenesdb.org/FTP/Genomes/Pita/v2.0/genome/	{Zimin, 2017 #1023}
Pinales	Pinaceae	Pseudotsuga menziesii	https://doi.org/10.1534/g3.117.300078	https://treegenesdb.org/FTP/Genomes/Psme/v1.0/genome/	{Neale, 2017 #1020}
Pinales	Pinaceae	Abies alba	https://www.g3journal.org/content/9/7/2039	https://treegenesdb.org/FTP/Genomes/Abal/v1.1/genome/	{Mosca, 2019 #1028}
Pinales	Pinaceae	Larix sibirica	https://bmcbioinformatics.biomedcentral.com/articles/10.1186/s12859-018-2570-y	https://www.ncbi.nlm.nih.gov/genome/?term=PRJNA393226	{Kuzmin, 2019 #1029}
Pinales	Cupressaceae	Sequoiadendron giganteum	https://www.biorxiv.org/content/10.1101/2020.03.17.995944v1	https://www.ncbi.nlm.nih.gov/genome/?term=GCA 007115665.2	{Scott, 2020 #1027}
Ginkgoales	Ginkgoaceae	Ginkgo biloba	https://doi.org/10.1186/s13742-016-0154-1	https://treegenesdb.org/FTP/Genomes/Gibi/v1.0/genome/	{Guan, 2016 #1021}
Gnetales	Gnetaceae	Gnetum montanum	https://doi.org/10.1038/s41477-017-0097-2	https://treegenesdb.org/FTP/Genomes/Gnmo/v1.0/genome/	{Wan, 2018 #1016}
Salviniales	Salviniaceae	Salvinia cucullata	http://dx.doi.org/10.1038/s41477-018-0188-8	ftp://ftp.fernbase.org/	{Li, 2018 #920}
Salviniales	Salviniaceae	Azolla filiculoides	http://dx.doi.org/10.1038/s41477-018-0188-8	ftp://ftp.fernbase.org/	{Li, 2018 #920}
Selaginellales	Selaginellaceae	Selaginella moellendorffii	http://dx.doi.org/10.1126/science.1203810	https://phytozome.jgi.doe.gov/pz/portal.html#!info?alias=Org Smoellendorffii	{Banks, 2011 #1008}
Selaginellales	Selaginellaceae	Selaginella tamariscina	http://dx.doi.org/10.1016/j.molp.2018.05.003	https://www.ncbi.nlm.nih.gov/genome/?term=PRJNA416064	{Xu, 2018 #946}
Anthocerotales	Anthocerotaceae	Anthoceros angustus	https://www.nature.com/articles/s41477-019-0588-4	https://doi.org/10.5061/dryad.msbcc2ftv	{Zhang, 2020 #1026}
Funariales	Funariaceae	Physcomitrella patens	http://dx.doi.org/10.1126/science.1150646	https://phytozome.jgi.doe.gov/pz/portal.html#!info?alias=Org Ppatens	{Rensing, 2008 #1032}
Marchantiales	Marchantiaceae	Marchantia polymorpha	https://www.sciencedirect.com/science/article/pii/S0960982219316100?via%3Dihub#mmc3	http://dev-marchantia.annotation.jp/db/download/	{Montgomery, 2020 #1025}
Trebouxiales	Botryococcaeae	Botryococcus braunii	http://dx.doi.org/10.1128/genomeA.00215-17	https://www.ncbi.nlm.nih.gov/genome/?term=MVGU00000000	{Browne, 2017 #943}
Chlamydomonadales	Tetrabaenaceae	Tetrabaena socialis	http://dx.doi.org/10.1093/molbev/msx332	https://www.ncbi.nlm.nih.gov/genome/?term=PGGS00000000	{Durand, 2017 #928}
Chlamydomonadales	Goniaceae	Gonium pectorale	http://dx.doi.org/10.1038/ncomms11370	https://www.ncbi.nlm.nih.gov/genome/?term=LSYV00000000	{Hanschen, 2016 #927}
Chlamydomonadales	Volvocaceae	Volvox carteri	http://dx.doi.org/10.1126/science.1188800	https://www.ebi.ac.uk/ena/data/view/ACJH01000000	{Prochnik, 2010 #926}
Chlamydomonadales	Chlamydomonadaceae	Chlamydomonas reinhardtii	http://dx.doi.org/10.1126/science.1143609	https://phytozome.jgi.doe.gov/pz/portal.html#!info?alias=Org Creinhardtii	{Merchant, 2007 #1005}
Bangiales	Bangiaceae	Porphyra umbilicalis	http://dx.doi.org/10.1073/pnas.1703088114	https://www.ncbi.nlm.nih.gov/genome/?term=MXAK00000000	{Brawley, 2017 #916}
Gigartinales	Gigartinaceae	Chondrus crispus	http://dx.doi.org/10.1073/pnas.1221259110	https://www.ebi.ac.uk/ena/data/view/CAKH01	{Collén, 2013 #912}
Stevens, K.A., et al., Genomic Variation Among and Within Six Juglans Species. G3 (Bethesda, Md.), 2018. 8(7): p. g3.200030.2018.
Martínez‐García, P.J., et al., The walnut (Juglans regia) genome sequence reveals diversity in genes coding for the biosynthesis of non‐structural polyphenols. Plant Journal, 2016. 87(5): p. 507-532.
Yang, Y., et al., Genomic effects of population collapse in a critically endangered ironwood tree Ostrya rehderiana. Nature Communications, 2018. 9(1): p. 5449.
Salojärvi, J., et al., Genome sequencing and population genomic analyses provide insights into the adaptive landscape of silver birch. Nature Genetics, 2017. 49(6): p. 904.
Griesmann, M., et al., Phylogenomics reveals multiple losses of nitrogen-fixing root nodule symbiosis. Science, 2018. 361(6398): p. eaat1743.
Ye, G., et al., De novo genome assembly of the stress tolerant forest species Casuarina equisetifolia provides insight into secondary growth. The Plant Journal, 2019. 97(4): p. 779-794.
Jia, H.M., et al., The red bayberry genome and genetic basis of sex determination. Plant Biotechnology Journal, 2018.
Ramos, A.M., et al., The draft genome sequence of cork oak. Scientific Data, 2018. 5: p. 180069.
Sork, V.L., et al., First Draft Assembly and Annotation of the Genome of a California Endemic Oak Quercus lobata Née (Fagaceae). G3 (Bethesda, Md.), 2016. 6(11): p. 3485-3495.
Plomion, C., et al., Oak genome reveals facets of long lifespan. Nature Plants, 2018.
Mishra, B., et al., A reference genome of the European Beech (Fagus sylvatica L.). Gigascience, 2018. 7(6).
Guo, S., et al., The draft genome of watermelon (Citrullus lanatus) and resequencing of 20 diverse accessions. Nature Genetics, 2013. 45(1): p. 51-U82.
Wu, S., et al., The bottle gourd genome provides insights into Cucurbitaceae evolution and facilitates mapping of a Papaya ringspot virus resistance locus. Plant Journal, 2017. 92(5).
Garciamas, J., et al., The genome of melon (Cucumis melo L.). Proceedings of the National Academy of Sciences of the United States of America, 2012. 109(29): p. 11872.
Huang, S., et al., The genome of the cucumber, Cucumis sativus L. Nature Genetics, 2009. 41(12): p. 1275.
Montero-Pau, J., et al., De novo assembly of the zucchini genome reveals a whole-genome duplication associated with the origin of the Cucurbita genus. Plant Biotechnol J, 2018. 16(6): p. 1161-1171.
Sun, H., et al., Karyotype stability and unbiased fractionation in the paleo-allotetraploid Cucurbita genomes. Molecular Plant 2017. 10(10): p. 1293-1306.
Xia, M., et al., Improved de novo genome assembly and analysis of the Chinese cucurbit Siraitia grosvenorii, also known as monk fruit or luo-han-guo. Gigascience, 2018. 7(6).
Urasaki, N., et al., Draft genome sequence of bitter gourd (Momordica charantia), a vegetable and medicinal plant in tropical and subtropical regions. Dna Research, 2017. 24(1): p. 51.
The International Peach Genome, I., et al., The high-quality draft genome of peach (Prunus persica) identifies unique patterns of genetic diversity, domestication and genome evolution. Nature Genetics, 2013. 45: p. 487.
Zhang, Q., et al., The genome of Prunus mume. Nature Communications, 2012. 3: p. 1318.
Shirasawa, K., et al., The genome sequence of sweet cherry (Prunus avium) for use in genomics-assisted breeding. Dna Research An International Journal for Rapid Publication of Reports on Genes & Genomes, 2017. 24(5): p. 499-508.
Baek, S., et al., Draft genome sequence of wild Prunus yedoensis reveals massive inter-specific hybridization between sympatric flowering cherries. Genome Biology, 2018. 19(1): p. 127.
Chagné, D., et al., The Draft Genome Sequence of European Pear (Pyrus communis L. ‘Bartlett’). Plos One, 2014. 9(4): p. e92644.
Wu, J., et al., The genome of the pear (Pyrus bretschneideri Rehd.). Genome Research, 2013. 23(2): p. 396-408.
Velasco, R., et al., The genome of the domesticated apple (Malus × domestica Borkh.). Nature Genetics, 2010. 42(10): p. 833-839.
Hibrand Saint-Oyant, L., et al., A high-quality genome sequence of Rosa chinensis to elucidate ornamental traits. Nature Plants, 2018. 4(7): p. 473-484.
Nakamura, N., et al., Genome structure of Rosa multiflora, a wild ancestor of cultivated roses. Dna Research, 2017. 25(2).
Shulaev, V., et al., The genome of woodland strawberry (Fragaria vesca). Nature Genetics, 2011. 43(2): p. 109-116.
Buti, M., et al., The genome sequence and transcriptome of Potentilla micrantha and their comparison to Fragaria vesca (the woodland strawberry). Gigascience, 2018. 7(4): p. 1.
Wai, C.M., et al., A near complete, chromosome-scale assembly of the black raspberry (Rubus occidentalis) genome. GigaScience, 2018. 7(8).
Bakel, H.V., et al., The draft genome and transcriptome of Cannabis sativa. Genome Biology,12,10(2011-10-20), 2011. 12(10): p. R102.
Uemura, A., et al., The Draft Genome of Hop ( Humulus lupulus ), an Essence for Brewing. Plant and Cell Physiology, 2014. 56(3): p. 428-441.
van Velzen, R., et al., Comparative genomics of the nonlegume Parasponia reveals insights into evolution of nitrogen-fixing rhizobium symbioses. Proceedings of the National Academy of Sciences, 2018. 115(20): p. E4700.
He, N., et al., Draft genome sequence of the mulberry tree Morus notabilis. Nature Communications, 2013. 4(9): p. 2445.
Gardner, E.M., et al., Low-coverage, whole-genome sequencing of Artocarpus camansi (Moraceae) for phylogenetic marker development and gene discovery. Applications in Plant Sciences, 2016. 4(7): p. 1600017.
Mori, K., et al., Identification of RAN1 orthologue associated with sex determination through whole genome sequencing analysis in fig (Ficus carica L.). Scientific Reports, 2017. 7: p. 41124.
Luan, M.B., et al., Draft genome sequence of ramie, Boehmeria nivea (L.) Gaudich. Molecular Ecology Resources, 2018. 18(3): p. 639.
Liu, M.J., et al., The complex jujube genome provides insights into fruit tree biology. Nature Communications, 2014. 5: p. 5315.
Song, B., et al., The draft genomes of five agriculturally important African orphan crops. 2018.
Yang, J.K., et al., Draft genome sequence of adzuki bean, Vigna angularis. Sci Rep, 2014. 5: p. 8069.
Kang, Y.J., et al., Genome sequence of mungbean and insights into evolution within Vigna species. Nature Communications, 2014. 5: p. 5443.
Schmutz, J., et al., A reference genome for common bean and genome-wide analysis of dual domestications. Nature Genetics, 2014. 46(7): p. 707-13.
Schmutz, J., et al., Genome sequence of the palaeopolyploid soybean. Nature, 2010. 463(7278): p. 178-83.
Xie, M., et al., A reference-grade wild soybean genome. Nature Communications, 2019. 10(1): p. 1216.
Varshney, R.K., et al., Draft genome sequence of pigeonpea (Cajanus cajan), an orphan legume crop of resource-poor farmers. Nature Biotechnology, 2011. 30: p. 83.
De Vega, J.J., et al., Red clover (Trifolium pratense L.) draft genome provides a platform for trait improvement. Scientific Reports, 2015. 5: p. 17394.
Hirakawa, H., et al., Draft genome sequence of subterranean clover, a reference for genus Trifolium. Scientific Reports, 2016. 6: p. 30358.
Young, N.D., et al., The Medicago genome provides insight into the evolution of rhizobial symbioses. Nature, 2011. 480(7378): p. 520.
Varshney, R.K., et al., Draft genome sequence of chickpea (Cicer arietinum) provides a resource for trait improvement. Nature Biotechnology, 2013. 31(3): p. 240-246.
Gupta, S., et al., Draft genome sequence of Cicer reticulatum L., the wild progenitor of chickpea provides a resource for agronomic trait improvement. Dna Research An International Journal for Rapid Publication of Reports on Genes & Genomes, 2017. 24(1): p. 1.
Mochida, K., et al., Draft genome assembly and annotation of Glycyrrhiza uralensis, a medicinal legume. Plant Journal, 2017. 89(2): p. 181-194.
Sato, S., et al., Genome Structure of the Legume, Lotus japonicus. Dna Research An International Journal for Rapid Publication of Reports on Genes & Genomes, 2008. 15(4): p. 227-239.
Bertioli, D.J., et al., The genome sequences of Arachis duranensis and Arachis ipaensis, the diploid ancestors of cultivated peanut. Nature Genetics, 2016. 48: p. 438.
Li, F., et al., Genome of an allotetraploid wild peanut Arachis monticola: a de novo assembly. GigaScience, 2018. 7(6).
Gao, F., et al., Long-read sequencing and de novo genome assembly of Ammopiptanthus nanus, a desert shrub. Gigascience, 2018. 7(7).
Hane, J.K., et al., A comprehensive draft genome sequence for lupin (Lupinus angustifolius), an emerging health food: insights into plant–microbe interactions and legume evolution. Plant Biotechnology Journal, 2017. 15(3): p. 318-330.
Lin, Y.-C., et al., Functional and evolutionary genomic inferences in Populus through genome and population sequencing of American and European aspen. Proceedings of the National Academy of Sciences, 2018. 115(46): p. E10970.
Ma, J., et al., Genome sequence and genetic transformation of a widely distributed and cultivated poplar. Plant Biotechnology Journal, 2018.
Tuskan, G.A., et al., The Genome of Black Cottonwood, Populus trichocarpa (Torr. & Gray). Science, 2006. 313(5793): p. 1596-604.
Yang, W., et al., The draft genome sequence of a desert tree Populus pruinosa. Gigascience, 2017. 6(9): p. 1.
Xu, S., et al., The origin,diversification and adaptation of a major mangrove clade(Rhizophoreae) revealed by whole-genome sequencing. National Science Review, 2017(5): p. 721-734.
Tang, C., et al., The rubber tree genome reveals new insights into rubber production and species adaptation. Nature Plants, 2016. 2: p. 16073.
Prochnik, S., et al., The cassava genome: current progress, future directions. Tropical Plant Biology, 2012. 5(1): p. 88-94.
Chan, A.P., et al., Draft genome sequence of the oilseed species Ricinus communis. Nature Biotechnology, 2010. 28(9): p. 951-956.
Wang, Z., et al., The genome of flax (Linum usitatissimum) assembled de novo from short shotgun sequence reads. The Plant Journal, 2012. 72(3): p. 461-473.
Fukushima, K., et al., Genome of the pitcher plant Cephalotus reveals genetic changes associated with carnivory. Nat Ecol Evol, 2017. 1(3): p. 59.
Yang, J., et al., The genome sequence of allopolyploid Brassica juncea and analysis of differential homoeolog gene expression influencing selection. Nature Genetics, 2016. 48(10): p. 1225.
The Brassica rapa Genome Sequencing Project, C., et al., The genome of the mesopolyploid crop species Brassica rapa. Nature Genetics, 2011. 43: p. 1035.
Sun, F., et al., The high-quality genome of Brassica napus cultivar 'ZS11' reveals the introgression history in semi-winter morphotype. Plant Journal, 2017. 92(3): p. 452.
Liu, S., et al., The Brassica oleracea genome reveals the asymmetrical evolution of polyploid genomes. Nature communications, 2014. 5: p. 3930-3930.
Kitashiba, H., et al., Draft sequences of the radish (Raphanus sativus L.) genome. DNA Research,21,5(2014-5-16), 2014. 21(5): p. 481-490.
Moghe, G.D., et al., Consequences of Whole-Genome Triplication as Revealed by Comparative Genomic Analyses of the Wild Radish Raphanus raphanistrum and Three Other Brassicaceae Species. Plant Cell, 2014. 26(5): p. 1925.
Haudry, A., et al., An atlas of over 90,000 conserved noncoding sequences provides insight into crucifer regulatory regions. Nature Genetics, 2013. 45(8): p. 891-898.
Ruolin, Y., et al., The Reference Genome of the Halophytic Plant Eutrema salsugineum. Frontiers in Plant Science, 2013. 4(46): p. 46.
Guo, X., et al., The genomes of two Eutrema species provide insight into plant adaptation to high altitudes. Dna Research An International Journal for Rapid Publication of Reports on Genes & Genomes, 2018. 25(3).
Dorn, K.M., et al., A draft genome of field pennycress (Thlaspi arvense) provides tools for the domestication of a new winter biofuel crop. DNA Research,22,2(2015-01-04), 2015. 22(2): p. 121-131.
Willing, E.M., et al., Genome expansion of Arabis alpina linked with retrotransposition and reduced symmetric DNA methylation. Nat Plants, 2015. 1(2): p. 14023.
Slotte, T., et al., The Capsella rubella genome and the genomic consequences of rapid mating system evolution. Nature Genetics, 2013. 45(7): p. 831-5.
Kasianov, A.S., et al., High-quality genome assembly of Capsella bursa-pastoris reveals asymmetry of regulatory elements at early stages of polyploid genome evolution. Plant Journal, 2017. 91(2).
Kagale, S., et al., The emerging biofuel crop Camelina sativa retains a highly undifferentiated hexaploid genome structure. Nature Communications, 2014. 5(4): p. 3706.
Cheng, C.-Y., et al., Araport11: a complete reannotation of the Arabidopsis thaliana reference genome. The Plant Journal, 2017. 89(4): p. 789-804.
Hu, T.T., et al., The Arabidopsis lyrata genome sequence and the basis of rapid genome size change. Nature Genetics, 2011. 43(5): p. 476-481.
Byrne, S.L., et al., The genome sequence of Barbarea vulgaris facilitates the study of ecological biochemistry. Scientific Reports, 2017. 7: p. 40728.
Gan, X., et al., The Cardamine hirsuta genome offers insight into the evolution of morphological diversity. Nat Plants, 2016. 2(11).
Cheng, S., et al., The Tarenaya hassleriana Genome Provides Insight into Reproductive Trait and Genome Evolution of Crucifers. Plant Cell, 2013. 25(8): p. 2813-2830.
Ming, R., et al., The draft genome of the transgenic tropical fruit tree papaya (Carica papaya Linnaeus). Nature, 2008. 452(7190): p. 991.
Li, F., et al., Genome sequence of cultivated Upland cotton (Gossypium hirsutum TM-1) provides insights into genome evolution. Nature Biotechnology, 2015. 33(5): p. 524-530.
Liu, X., et al., Gossypium barbadense genome sequence provides insight into the evolution of extra-long staple fiber and specialized metabolites. Scientific Reports, 2015. 5(14139): p. 14139.
Wang, K., et al., The draft genome of a diploid cotton Gossypium raimondii. Nature Genetics, 2012. 44: p. 1098.
Gao, Y., et al., De novo genome assembly of the red silk cotton tree (Bombax ceiba). Gigascience, 2018. 7(5).
Teh, B.T., et al., The draft genome of tropical fruit durian (Durio zibethinus). Nature Genetics, 2017. 49(11).
Islam, M.S., et al., Comparative genomics of two jute species and insight into fibre biogenesis. Nature Plants, 2017. 3: p. 16223.
Argout, X., et al., The genome of Theobroma cacao. Nature Genetics, 2010. 43: p. 101.
Chen, C.H., et al., Identification of cucurbitacins and assembly of a draft genome for Aquilaria agallocha. BMC Genomics,15,1(2014-07-09), 2014. 15(1): p. 578.
Wu, G.A., et al., Sequencing of diverse mandarin, pummelo and orange genomes reveals complex history of admixture during citrus domestication. Nature Biotechnology, 2014. 32(7): p. 656.
Wang, L., et al., Genome of wild mandarin and domestication history of mandarin. Molecular Plant, 2018.
Wang, X., et al., Genomic analyses of primitive, wild and cultivated citrus provide insights into asexual reproduction. Nature Genetics, 2017. 49(5): p. 765-772.
Xu, Q., et al., The draft genome of sweet orange (Citrus sinensis). Nature Genetics, 2013. 45(1): p. 59-U92.
Zhang, Y., et al., Transcriptome analysis of root response to citrus blight based on the newly assembled Swingle citrumelo draft genome. Bmc Genomics, 2016. 17(1): p. 485.
Shimizu, T., et al., Draft Sequencing of the Heterozygous Diploid Genome of Satsuma (Citrus unshiu Marc.) Using a Hybrid Assembly Approach. Frontiers in Genetics, 2017. 8: p. 180.
Lin, Y., et al., Genome-wide sequencing of longan (Dimocarpus longan Lour.) provides insights into molecular basis of its polyphenol-rich characteristics. Gigascience, 2017. 6(5): p. 1-14.
Yuan, Z., et al., The pomegranate (Punica granatum L.) genome provides insights into fruit quality and ovule developmental biology. Plant Biotechnology Journal, 2017.
Myburg, A.A., et al., The genome of Eucalyptus grandis. Nature, 2014. 510(7505): p. 356-62.
The French–Italian Public Consortium for Grapevine Genome, C., et al., The grapevine genome sequence suggests ancestral hexaploidization in major angiosperm phyla. Nature, 2007. 449: p. 463.
Yang, X., et al., The Kalanchoë genome provides insights into convergent evolution and building blocks of crassulacean acid metabolism. Nature Communications, 2017. 8(1): p. 1899.
Fu, Y., et al., Draft genome sequence of the Tibetan medicinal herb Rhodiola crenulata. Gigascience, 2017. 6(6): p. 1-5.
The Tomato Genome, C., et al., The tomato genome sequence provides insights into fleshy fruit evolution. Nature, 2012. 485: p. 635.
Razali, R., et al., The Genome Sequence of the Wild Tomato Solanum pimpinellifolium Provides Insights Into Salinity Tolerance. Frontiers in Plant Science, 2018. 9(1402).
Hirakawa, H., et al., Draft genome sequence of eggplant (Solanum melongena L.): the representative solanum species indigenous to the old world. DNA Research,21,6(2014-01-12), 2014. 21(6): p. 649-60.
Bolger, A., et al., The genome of the stress-tolerant wild tomato species Solanum pennellii. Nature Genetics, 2014. 46(9): p. 1034.
The Potato Genome Sequencing, C., et al., Genome sequence and analysis of the tuber crop potato. Nature, 2011. 475: p. 189.
Leisner, C.P., et al., Genome sequence of M6, a diploid inbred clone of the high glycoalkaloid-producing tuber-bearing potato species Solanum chacoense, reveals residual heterozygosity. Plant Journal, 2018.
Wu, M., J.L. Kostyun, and L.C. Moyle, Genome Sequence of Jaltomata Addresses Rapid Reproductive Trait Evolution and Enhances Comparative Genomics in the Hyper-Diverse Solanaceae. Genome Biology and Evolution, 2019. 11(2): p. 335-349.
Kim, S., et al., Genome sequence of the hot pepper provides insights into the evolution of pungency in Capsicum species. Nature Genetics, 2014. 46(3): p. 270-8.
Kim, S., et al., New reference genome sequences of hot pepper reveal the massive evolution of plant disease-resistance genes by retroduplication. Genome Biology, 2017. 18(1): p. 210.
Sierro, N., et al., Reference genomes and transcriptomes of Nicotiana sylvestris and Nicotiana tomentosiformis. Genome Biology, 2013. 14(6): p. R60.
Sierro, N., et al., The tobacco genome sequence and its comparison with those of tomato and potato. Nature Communications, 2014. 5(5): p. 3833.
Xu, S., et al., Wild tobacco genomes reveal the evolution of nicotine biosynthesis. Proc Natl Acad Sci U S A, 2017. 114(23): p. 201700073.
Bombarely, A., et al., A draft genome sequence of Nicotiana benthamiana to enhance molecular plant-microbe biology research. Molecular plant-microbe interactions : MPMI, 2012. 25(12): p. 1523.
Bombarely, A., et al., Insight into the evolution of the Solanaceae from the parental genomes of Petunia hybrida. Nat Plants, 2016. 2(6): p. 16074.
Yang, J., et al., Haplotype-resolved sweet potato genome traces back its hexaploidization history. Nature Plants, 2017. 3(9).
Wu, S., et al., Genome sequences of two diploid wild relatives of cultivated sweetpotato reveal targets for genetic improvement. Nature Communications, 2018. 9(1): p. 4580.
Hoshino, A., et al., Genome sequence and analysis of the Japanese morning glory Ipomoea nil. Nature Communications, 2016. 7: p. 13295.
Sun, G., et al., Large-scale gene losses underlie the genome evolution of parasitic plant Cuscuta australis. Nature Communications, 2018. 9.
Vogel, A., et al., Footprints of parasitism in the genome of the parasitic flowering plant Cuscuta campestris. Nature Communications, 2018. 9(1).
Sabir, J.S.M., et al., The nuclear genome of Rhazya stricta and the evolution of alkaloid diversity in a medically relevant clade of Apocynaceae. Scientific Reports, 2016. 6: p. 1-10.
Kellner, F., et al., Genome-guided investigation of plant natural product biosynthesis. Plant Journal, 2015. 82(4): p. 680-692.
Hoopes, G.M., et al., Genome Assembly and Annotation of the Medicinal Plant Calotropis gigantea, a Producer of Anticancer and Antimalarial Cardenolides. G3: Genes|Genomes|Genetics, 2018. 8(2): p. 385-391.
Franke, J., et al., Gene Discovery in Gelsemium Highlights Conserved Gene Clusters in Monoterpene Indole Alkaloid Biosynthesis. ChemBioChem, 2019. 20(1): p. 83-87.
Denoeud, F., et al., The coffee genome provides insight into the convergent evolution of caffeine biosynthesis. Science, 2014. 345(6201): p. 1181-1184.
Dong, A.X., et al., High quality assembly of the reference genome for scarlet sage, Salvia splendens, an economically important ornamental plant. Gigascience, 2018. 7(7).
Zhang, G., et al., Hybrid de novo genome assembly of the Chinese herbal plant danshen (Salvia miltiorrhiza Bunge). GigaScience,4,1(2015-12-14), 2015. 4(1): p. 62.
Vining, K.J., et al., Draft Genome Sequence of Mentha longifolia and Development of Resources for Mint Cultivar Improvement. Molecular Plant, 2017. 10(2): p. 323-339.
Zhao, D., et al., A chromosomal-scale genome assembly of Tectona grandis reveals the importance of tandem gene duplication and enables discovery of genes in natural product biosynthetic pathways. 2019.
He, Y., et al., Building an octaploid genome and transcriptome of the medicinal plant Pogostemon cablin from Lamiales. Scientific Data, 2018. 5: p. 180274.
Hellsten, U., et al., Fine-scale variation in meiotic recombination in Mimulus inferred from population shotgun sequencing. Proceedings of the National Academy of Sciences, 2013. 110(48): p. 19478.
Leushkin, E.V., et al., The miniature genome of a carnivorous plant Genlisea aurea contains a low number of genes and short non-coding sequences. BMC Genomics, 2013. 14(1): p. 476.
Ibarra-Laclette, E., et al., Architecture and evolution of a minute plant genome. Nature, 2013. 498(7452): p. 94-8.
Sun, W., et al., The genome of the medicinal plant Andrographis paniculata provides insight into the biosynthesis of the bioactive diterpenoid neoandrographolide. The Plant Journal, 2018. 0(0).
Wang, L., et al., Genome sequencing of the high oil crop sesame provides insight into oil biosynthesis. Genome Biology,15,2(2014-02-27), 2014. 15(2): p. R39.
Da, S.J., et al., Genome assembly of the Pink Ipê (Handroanthus impetiginosus, Bignoniaceae), a highly-valued ecologically keystone Neotropical timber forest tree. Gigascience, 2018. 7(1).
VanBuren, R., et al., Desiccation Tolerance Evolved through Gene Duplication and Network Rewiring in Lindernia. The Plant Cell, 2018. 30(12): p. 2943.
Xiao, L., et al., The resurrection genome of Boea hygrometrica: A blueprint for survival of dehydration. Science Foundation in China, 2015. 112(3): p. 5833-5837.
Sollars, E.S., et al., Genome sequence and genetic diversity of European ash trees. Nature, 2016. 541(7636): p. 212-216.
Unver, T., et al., Genome of wild olive and the evolution of oil biosynthesis. Proc Natl Acad Sci U S A, 2017. 114(44): p. E9413.
Wuyun, T.N., et al., The hardy rubber tree genome provides insights into the evolution of polyisoprene biosynthesis. Molecular Plant, 2018. 11(3): p. 429.
Song, C., et al., The Chrysanthemum nankingense Genome Provides Insights into the Evolution and Diversification of Chrysanthemum Flowers and Medicinal Traits. Molecular Plant, 2018. 11(12): p. 1482-1491.
Shen, Q., et al., The Genome of Artemisia annua Provides Insight into the Evolution of Asteraceae Family and Artemisinin Biosynthesis. Molecular Plant, 2018.
Peng, Y., et al., De novo genome assembly of the economically important weed horseweed using integrated data from multiple sequencing platforms. Plant Physiology, 2014. 166(3): p. 1241-54.
Yang, J., et al., Hybrid de novo genome assembly of the Chinese herbal fleabane Erigeron breviscapus. Gigascience, 2017. 6(6): p. 1.
Badouin, H., et al., The sunflower genome provides insights into oil metabolism, flowering and Asterid evolution. Nature, 2017. 546(7656): p. 148.
Reyeschinwo, S., et al., Genome assembly with in vitro proximity ligation data and whole-genome triplication in lettuce. Nature Communications, 2017. 8: p. 14953.
Lin, T., et al., Genome analysis of Taraxacum kok-saghyz Rodin provides new insights into rubber biosynthesis. National Science Review, 2018. 5(1): p. 78-87.
Scaglione, D., et al., The genome sequence of the outbreeding globe artichoke constructed de novo incorporating a phase-aware low-pass sequencing strategy of F1 progeny. Scientific Reports, 2016. 6: p. 19427.
Kim, N.H., et al., Genome and evolution of the shade-requiring medicinal herb Panax ginseng. Plant Biotechnology Journal, 2018.
Iorizzo, M., et al., A high-quality carrot genome assembly provides new insights into carotenoid accumulation and asterid genome evolution. Nature Genetics, 2016. 48(6): p. 657-666.
Polashock, J., et al., The American cranberry: first insights into the whole genome of a species adapted to bog habitat. BMC Plant Biology, 2014. 14(1): p. 165.
Gupta, V., et al., RNA-Seq analysis and annotation of a draft blueberry genome assembly identifies candidate genes involved in fruit ripening, biosynthesis of bioactive compounds, and stage-specific alternative splicing. Gigascience, 2015. 4(1): p. 5.
Yan, H., et al., The draft genome assembly of Rhododendron delavayi Franch. var. delavayi. GigaScience, 2017. 6(10).
Huang, S., et al., Draft genome of the kiwifruit Actinidia chinensis. Nature Communications, 2011. 4(4): p. 2640.
Nowak, M.D., et al., The draft genome of Primula veris yields insights into the molecular basis of heterostyly. Genome Biology, 2015. 16(1): p. 12.
Cocker, J.M., et al., Primula vulgaris (primrose) genome assembly, annotation and gene expression, with comparative genomics on the heterostyly supergene. Scientific Reports, 2018. 8(1): p. 17942.
Wei, C., et al., Draft genome sequence of Camellia sinensis var. sinensis provides insights into the evolution of the tea genome and tea quality. Proc Natl Acad Sci U S A, 2018. 115(18): p. 201719622.
Zhao, D., et al., De novogenome assembly of Camptotheca acuminata, a natural source of the anti-cancer compound camptothecin. Gigascience, 2017. 6(9): p. 1-7.
Xu, C., et al., Draft genome of spinach and transcriptome diversity of 120 Spinacia accessions. Nature Communications, 2017. 8.
Jarvis, D.E., et al., The genome of Chenopodium quinoa. Nature, 2017. 542: p. 307.
Dohm, J.C., et al., The genome of the recently domesticated crop plant sugar beet (Beta vulgaris). Nature, 2014. 505(7484): p. 546.
Clouse, J.W., et al., The Amaranth Genome: Genome, Transcriptome, and Physical Map Assembly. Plant Genome, 2016. 9(1).
Yagi, M., et al., Sequence Analysis of the Genome of Carnation (Dianthus caryophyllus L.). DNA Research,21,3(2013-12-17), 2013. 21(3): p. 231-241.
Copetti, D., et al., Extensive gene tree discordance and hemiplasy shaped the genomes of North American columnar cacti. Proc Natl Acad Sci U S A, 2017. 114(45): p. 12003-12008.
Yasuo, Y., et al., Assembly of the draft genome of buckwheat and its applications in identifying agronomically useful genes. DNA Research,23,3(2016-4-2), 2016. 23(3): p. 215-224.
Zhang, L., et al., The Tartary Buckwheat Genome Provides Insights into Rutin Biosynthesis and Abiotic Stress Tolerance. Molecular Plant, 2017. 10(9): p. 1224-1237.
Butts, C.T., J.C. Bierma, and R.W. Martin, Novel proteases from the genome of the carnivorous plant Drosera capensis: Structural prediction and comparative analysis. Proteins Structure Function & Bioinformatics, 2016. 84(10): p. 1517-1533.
Xu, C.-Q., et al., Genome sequence of Malania oleifera, a tree with great value for nervonic acid production. GigaScience, 2019. 8(2).
Mahesh, H.B., et al., Multi-omics driven assembly and annotation of the sandalwood (Santalum album) genome. Plant Physiology, 2018. 176(4): p. pp.01764.2017.
Ming, R., et al., Genome of the long-living sacred lotus (Nelumbo nucifera Gaertn.). Genome Biology, 2013. 14(5): p. R41.
Liu, X., et al., The Genome of Medicinal Plant Macleaya cordata Provides New Insights into Benzylisoquinoline Alkaloids Metabolism. Molecular Plant, 2017. 10(7): p. 975-989.
Guo, L., et al., The opium poppy genome and morphinan production. Science, 2018. 362(6412): p. 343.
Hori, K., et al., Mining of the uncharacterized cytochrome P450 genes involved in alkaloid biosynthesis in California poppy using a draft genome sequence. Plant & Cell Physiology, 2018. 59(2): p. 222-233.
Filiault, D.L., et al., The Aquilegia genome provides insight into adaptive radiation and reveals an extraordinarily polymorphic chromosome with a unique history. eLife, 2018. 7: p. e36426.
Stein, J.C., et al., Publisher Correction: Genomes of 13 domesticated and wild rice relatives highlight genetic conservation, turnover and innovation across the genus Oryza. Nature Genetics, 2018. 50(11): p. 1618-1618.
Wang, M., et al., The genome sequence of African rice (Oryza glaberrima) and evidence for independent domestication. Nature Genetics, 2014. 46(9): p. 982.
Zhang, Q. et al. N6-Methyladenine DNA Methylation in Japonica and Indica Rice Genomes and Its Association with Gene Expression, Plant Development, and Stress Responses. Mol Plant 11, 1492-1508 (2018).
Yu, J., et al., A Draft Sequence of the Rice Genome (Oryza sativa L. ssp. indica). Science, 2002. 296(5565): p. 79.
Wu, Z., et al., De novo genome assembly of Oryza granulata reveals rapid genome expansion and adaptive evolution. Communications Biology, 2018. 1(1): p. 84.
Chen, J., et al., Whole-genome sequencing of Oryza brachyantha reveals mechanisms underlying Oryza genome evolution. Nature Communications, 2013. 4: p. 1595.
Guo, L., et al., A host plant genome (Zizania latifolia) after a century‐long endophyte infection. Plant Journal, 2015. 83(4): p. 600-609.
Avni, R., et al., Wild emmer genome architecture and diversity elucidate wheat evolution and domestication. Science, 2017. 357(6346): p. 93.
(IWGSC), T.I.W.G.S.C., A chromosome-based draft sequence of the hexaploid bread wheat (Triticum aestivum) genome. Science, 2014. 345(6194): p. 1251788.
Ling, H.-Q., et al., Genome sequence of the progenitor of wheat A subgenome Triticum urartu. Nature, 2018. 557(7705): p. 424-428.
Zhao, G., et al., The Aegilops tauschii genome reveals multiple impacts of transposons. Nature Plants, 2017.
Bauer, E., et al., Towards a whole-genome sequence for rye (Secale cereale L.). Plant Journal for Cell & Molecular Biology, 2017. 89(5): p. 853.
Mayer, K.F., et al., A physical, genetic and functional sequence assembly of the barley genome. Nature, 2012. 491(7426): p. 711-6.
Byrne, S.L., et al., A synteny-based draft genome sequence of the forage grass Lolium perenne. Plant Journal, 2016. 84(4): p. 816-826.
Vogel, J.P., et al., Genome sequencing and analysis of the model grass Brachypodium distachyon. Nature, 2010. 463(7282): p. 763.
Peng, Z., et al., The draft genome of the fast-growing non-timber forest species moso bamboo (Phyllostachys heterocycla). Nature Genetics, 2013. 45(4): p. 456-461.
Zhang, J., et al., Allele-defined genome of the autopolyploid sugarcane Saccharum spontaneum L. Nature Genetics, 2018. 50(11): p. 1565-1573.
Garsmeur, O., et al., A mosaic monoploid reference sequence for the highly complex genome of sugarcane. Nature Communications, 2018. 9(1): p. 2638.
Deschamps, S., et al., A chromosome-scale assembly of the sorghum genome using nanopore sequencing and optical mapping. Nature Communications, 2018. 9(1): p. 4844.
Schnable, P.S., et al., The B73 Maize Genome: Complexity, Diversity, and Dynamics. Science, 2009. 326(5956): p. 1112-1115.
Studer, A.J., et al., The draft genome of the C3 panicoid grass species Dichanthelium oligosanthes. Genome Biology, 2016. 17(1): p. 223.
Guo, L., et al., Echinochloa crus-galli genome analysis provides insight into its adaptation and invasiveness as a weed. Nature Communications, 2017. 8(1): p. 1031.
Zhang, G., et al., Genome sequence of foxtail millet (Setaria italica) provides insights into grass evolution and biofuel potential. Nature Biotechnology, 2012. 30(6): p. 549-554.
Varshney, R.K., et al., Pearl millet genome sequence provides a resource to improve agronomic traits in arid environments. Nature Biotechnology, 2017. 35(10): p. 969-976.
Hidenori, T., et al., Sequencing and comparative analyses of the genomes of zoysiagrasses. Dna Research An International Journal for Rapid Publication of Reports on Genes & Genomes, 2016. 23(2): p. 171-180.
VanBuren, R., et al., Single-molecule sequencing of the desiccation-tolerant grass Oropetium thomaeum. Nature, 2015. 527: p. 508.
Hittalmani, S., et al., Genome and Transcriptome sequence of Finger millet ( Eleusine coracana (L.) Gaertn.) provides insights into drought tolerance and nutraceutical properties. Bmc Genomics, 2017. 18(1): p. 465.
Cannarozzi, G., et al., Genome and transcriptome sequencing identifies breeding targets in the orphan crop tef (Eragrostis tef). BMC Genomics,15,1(2014-07-09), 2014. 15(1): p. 581.
Ming, R., et al., The pineapple genome and the evolution of CAM photosynthesis. Nature Genetics, 2015. 47(12): p. 1435-1442.
Xiao, Y., et al., The genome draft of coconut (Cocos nucifera). Gigascience, 2017. 6(11): p. 1-11.
Singh, R., et al., Oil palm genome sequence reveals divergence of interfertile species in Old and New worlds. Nature, 2013. 500(7462): p. 335-339.
Al-Mssallem, I.S., et al., Genome sequence of the date palm Phoenix dactylifera L. Nature Communications, 2013. 4(9): p. 2274.
Zhao, H., et al., The chromosome-level genome assemblies of two rattans (Calamus simplicifolius and Daemonorops jenkinsiana). GigaScience, 2018. 7(9): p. giy097-giy097.
Wei, W., et al., Whole genome sequencing of a banana wild relative Musa itinerans provides insights into lineage-specific diversification of the Musa genus. Scientific Reports, 2016. 6(31586): p. 31586.
Davey, M.W., et al., A draft Musa balbisiana genome sequence for molecular genetics in polyploid, inter- and intra-specific Musa hybrids. Bmc Genomics, 2013. 14(1): p. 683-683.
D’Hont, A., et al., The banana (Musa acuminata) genome and the evolution of monocotyledonous plants. Nature, 2012. 488(7410): p. 213-217.
Belser, C., et al., Chromosome-scale assemblies of plant genomes using nanopore long reads and optical maps. Nature Plants, 2018. 4(11): p. 879-887.
Cai, J., et al., The genome sequence of the orchid Phalaenopsis equestris. Nature Genetics, 2014. 47: p. 65.
Zhang, G.Q., et al., The Dendrobium catenatum Lindl. genome sequence provides insights into polysaccharide synthase, floral development and adaptive evolution. Scientific Reports, 2016. 6(19029): p. 19029.
Zhang, G.Q., et al., The Apostasia genome and the evolution of orchids. Nature, 2017. 549(7672): p. 379.
Yuan, Y., et al., The Gastrodia elata genome provides insights into plant adaptation to heterotrophy. Nature Communications, 2018. 9(1): p. 1615.
Harkess, A., et al., The asparagus genome sheds light on the origin and evolution of a young Y chromosome. Nature Communications, 2017. 8(1): p. 1279.
Tamiru, M., et al., Genome sequencing of the staple food crop white Guinea yam enables the development of a molecular marker for sex determination. Bmc Biology, 2017. 15(1): p. 86.
Costa, M.-C.D., et al., A footprint of desiccation tolerance in the genome of Xerophyta viscosa. Nature Plants, 2017. 3: p. 17038.
Olsen, J.L., et al., The genome of the seagrass Zostera marina reveals angiosperm adaptation to the sea. Nature, 2016. 530: p. 331.
Lee, H., et al., The genome of a southern hemisphere seagrass species (Zostera muelleri). Plant Physiology, 2016. 172(1): p. 272.
Van Hoeck, A., et al., The first draft genome of the aquatic model plant Lemna minor opens the route for future stress physiology research and biotechnological applications. Biotechnology for Biofuels, 2015. 8(1): p. 188.
Wang, W., et al., The Spirodela polyrhiza genome reveals insights into its neotenous reduction fast growth and aquatic lifestyle. Nature Communications, 2014. 5: p. 3311.
Chaw, S.-M., et al., Stout camphor tree genome fills gaps in understanding of flowering plant genome evolution. Nature Plants, 2019. 5(1): p. 63-73.
Chen, J., et al., Liriodendron genome sheds light on angiosperm phylogeny and species–pair differentiation. Nature Plants, 2019. 5(1): p. 18-25.
Project, A.G., The Amborella genome and the evolution of flowering plants. Science, 2013. 342(6165): p. 1467.
Birol, I., et al., Assembling the 20 Gb white spruce (Picea glauca) genome from whole-genome shotgun sequencing data. Bioinformatics (Oxford, England), 2013. 29(12): p. 1492-1497.
Nystedt, B., et al., The Norway spruce genome sequence and conifer genome evolution. Nature, 2013. 497: p. 579.
Stevens, K.A., et al., Sequence of the Sugar Pine Megagenome. Genetics, 2016. 204(4): p. 1613.
Zimin, A.V., et al., An improved assembly of the loblolly pine mega-genome using long-read single-molecule sequencing. Gigascience, 2017. 6(1): p. 1-4.
Neale, D.B., et al., The Douglas-Fir Genome Sequence Reveals Specialization of the Photosynthetic Apparatus in Pinaceae. G3: Genes|Genomes|Genetics, 2017. 7(9): p. 3157.
Mosca, E., et al., A Reference Genome Sequence for the European Silver Fir (Abies alba Mill.): A Community-Generated Genomic Resource. G3: Genes|Genomes|Genetics, 2019. 9(7): p. 2039.
Kuzmin, D.A., et al., Stepwise large genome assembly approach: a case of Siberian larch (Larix sibirica Ledeb). BMC Bioinformatics, 2019. 20(1): p. 37.
Scott, A.D., et al., The giant sequoia genome and proliferation of disease resistance genes. bioRxiv, 2020: p. 2020.03.17.995944.
Guan, R., et al., Draft genome of the living fossil Ginkgo bilobo. GigaScience, 2016. 5(1): p. 49.
Wan, T., et al., A genome for gnetophytes and early evolution of seed plants. Nature Plants, 2018. 4(2): p. 82-89.
Li, F.-W., et al., Fern genomes elucidate land plant evolution and cyanobacterial symbioses. Nature Plants, 2018. 4(7): p. 460-472.
Banks, J.A., et al., The Selaginella Genome Identifies Genetic Changes Associated with the Evolution of Vascular Plants. Science, 2011. 332(6032): p. 960.
Xu, Z., et al., Genome Analysis of the Ancient Tracheophyte Selaginella tamariscina Reveals Evolutionary Features Relevant to the Acquisition of Desiccation Tolerance. Molecular Plant, 2018. 11(7): p. 983-994.
Zhang, J., et al., The hornwort genome and early land plant evolution. Nature Plants, 2020. 6(2): p. 107-118.
Rensing, S.A., et al., The Physcomitrella genome reveals evolutionary insights into the conquest of land by plants. Science, 2008. 319(5859): p. 64-9.
Montgomery, S.A., et al., Chromatin Organization in Early Land Plants Reveals an Ancestral Association between H3K27me3, Transposons, and Constitutive Heterochromatin. Current Biology, 2020. 30(4): p. 573-588.e7.
Browne, D.R., et al., Draft Nuclear Genome Sequence of the Liquid Hydrocarbon–Accumulating Green Microalga Botryococcus braunii Race B (Showa). Genome Announcements, 2017. 5(16): p. e00215-17.
Durand, P.M., et al., The 4-Celled Tetrabaena socialis Nuclear Genome Reveals the Essential Components for Genetic Control of Cell Number at the Origin of Multicellularity in the Volvocine Lineage. Molecular Biology and Evolution, 2017. 35(4): p. 855-870.
Hanschen, E.R., et al., The Gonium pectorale genome demonstrates co-option of cell cycle regulation during the evolution of multicellularity. Nature Communications, 2016. 7: p. 11370.
Prochnik, S.E., et al., Genomic analysis of organismal complexity in the multicellular green alga Volvox carteri. Science, 2010. 329(5988): p. 223.
Merchant, S.S., et al., The Chlamydomonas genome reveals the evolution of key animal and plant functions. Science (New York, N.Y.), 2007. 318(5848): p. 245-250.
Brawley, S.H., et al., Insights into the red algae and eukaryotic evolution from the genome of Porphyra umbilicalis (Bangiophyceae, Rhodophyta). Proceedings of the National Academy of Sciences, 2017. 114(31): p. E6361.
Collén, J., et al., Genome structure and metabolic features in the red seaweed Chondrus crispus shed light on evolution of the Archaeplastida. Proceedings of the National Academy of Sciences, 2013. 110(13): p. 5247.
